# Supplementary material for: DNA Metabarcoding as a Tool for Disentangling Food Webs in Agroecosystems
Source: Insects. 2020 May 11;11(5):294. doi: 10.3390/insects11050294 (PMC7290477; doi:10.3390/insects11050294)
Supplement: Supplementary file 1 [file insects-11-00294-s001.zip › Table S2.xlsx]

## Sheet: Database earwigs
#cluster	Seed sequences	Phylum	Class	Order	Family	Sub-family	Genus	Species	Blast statut	Blast identity (%)	DNA databases	Total number of reads	Total number of positive samples	Detection frequency (%)	ASOW01206_Forficula senegalensis	ASOW01207_Forficula senegalensis	ASOW01208_Forficula senegalensis	ASOW01209_Forficula senegalensis	ASOW01210_Forficula senegalensis	ASOW01211_Forficula senegalensis	ASOW01212_Forficula senegalensis	ASOW01213_Forficula senegalensis	ASOW01214_Forficula senegalensis	ASOW01215_Forficula senegalensis	ASOW01216_Forficula senegalensis	ASOW01217_Forficula senegalensis	ASOW01218_Forficula senegalensis	ASOW01219_Forficula senegalensis	ASOW01220_Forficula senegalensis	ASOW01221_Forficula senegalensis	ASOW01222_Forficula senegalensis	ASOW01223_Forficula senegalensis	ASOW01224_Forficula senegalensis	ASOW01225_Forficula senegalensis	ASOW01226_Forficula senegalensis	ASOW01227_Forficula senegalensis	ASOW01228_Forficula senegalensis	ASOW01229_Forficula senegalensis	ASOW01230_Forficula senegalensis	ASOW01231_Forficula senegalensis	ASOW01232_Forficula senegalensis	ASOW01233_Forficula senegalensis	ASOW01234_Forficula senegalensis	ASOW01235_Forficula senegalensis	ASOW01236_Forficula senegalensis	ASOW01237_Forficula senegalensis	ASOW01238_Forficula senegalensis	ASOW01239_Forficula senegalensis	ASOW01240_Forficula senegalensis
Cluster_1	AACTTTGTATTTTGTGTTTGGTGCTTGATCGGGGATGGTTGGGACATCCTTAAGTTTGTTGATTCGAGCCGAATTAGGGCAACCTGGGGCTTTGATTGGGGATGATCAAATTTATAATGTAATTGTAACGGCA	Arthropoda	Insecta	Dermaptera	Forficulidae		Forficula	Forficula senegalensis	Identified	100	Bold	1245814	78	98.7342	239	15280	22494	20241	17249	15871	17254	12813	16265	11166	16949	16420	17482	16176	14994	12907	16542	12176	18351	16518	20796	17518	18009	16667	18069	13212	20534	18185	21091	14771	21420	17132	19211	14377	21353
Cluster_19	TACTTTATACTTTCTATTTGGAGCGTGAGCAGGAATAGTAGGAACATCAATAAGTATACTTATTCGTGCAGAACTTGGTCAACCAGGATCCCTAATTGGAGATGATCAAATTTATAATGTTATTATTACAGCC	Arthropoda	Insecta	Orthoptera	Acrididae	Calliptaminae	Calliptamus	Calliptamus barbarus	Identified	100	Bold	49	1	1.26582
Cluster_47	AACTTTGTATTTTGTGTTTGGTGCTTGATCGGGGATGGTTGGGACATCCTTAAGTTTGTTGATTCGAGCCGAATTAGGGCAACCTGGGGCTTTGATTGGGGATGATCAAATTTATAATGTAATTGTAACGG	Arthropoda	Insecta	Dermaptera	Forficulidae		Forficula	Forficula senegalensis	Identified	100	Bold	1367	68	86.0759	43	42	20	43	15	12	23	11	18	13	18	27	33	25	28	16	21	17	41	16	36	19	30	12	24	15	33	17	16	22	21	18	24	29	44
Cluster_53	AACTTTATATTTTATTTTTGGAATTTGAGCTGGGATAGTAGGTACCTCTTTAAGATTATTAATTCGTGCTGAATTAGGTACTCCCGGATCCTTAATTGGTGATGATCAAATTTATAATACTATTGTTACAGCT	Arthropoda	Insecta	Lepidoptera	Erebidae	Hypeninae	Hypena	Hypena masurialis	Identified	100	Bold	3	1	1.26582
Cluster_56	CACTTTATATTTTATTTTAGGTATATGAGCCGGAATATTAGGAACATCACTTAGATGAATCATTCGAATTGAATTAGGTATGCCAGGGTCATTTATTGGAGATGATCAAACATATAACGTAGTAGTTACTGCA	Arthropoda	Insecta	Hemiptera	Miridae	Mirinae	Creontiades	Creontiades pallidus	Identified	100	Bold	2	1	1.26582																															2
Cluster_60	TACTCTTTATTTCCTATTCGGAATCTGATCAGGGATAGTAGGAATAATACTTAGTATAATTATTCGAATTGAACTAGCACAACCAGGATCTTTTATTAACAATGACCAAACTTACAATGTAATCGTTACATCT	Arthropoda	Insecta	Hemiptera	Cicadellidae	Deltocephalinae	Scaphytopius	Scaphytopius desertanus	Not identified	86.4662		2	1	1.26582
Cluster_65	GACTTTGAATTTTGTTTTTGATTCTTGAGCTGGAATGGTAGGGACATCGTTGAGTTTATTAATCTAAGCTGAGCTGGGCCCACTTGGGGCCTTAATTGGTGATGATCAGATTTATAATGTGATTGTGACTGCC	Arthropoda	Malacostraca	Mysida	Mysidae	unclassified	Siriella	Siriella chierchiae	Not insect	93.2331		1371	47	59.4937	11	20	30		8		13	11	35		5			3		6			38			53				30	3	2		3	40	34	4		69
Cluster_78	GACTTTGAATTTTGTTTTTGATACTTGAGCTGGAATGGTAGGGACATCGTTGAGTTTATTAATCTAAGCTGAGCTGGGCCCACCTGGGGCCTTAATTGGTGATGATCAGATTTATAATGTGATTGTGACTGCC	Arthropoda	Malacostraca	Mysida	Mysidae	unclassified	Siriella	Siriella chierchiae	Not insect	93.2331		836	28	35.443				16			14	11		9			33		14					17	53	32	45						3	21		23	29		66
Cluster_118	GACTTTGAATTTTGTTTTTGATACTTGAGCTGAAATGGTAGGGACATCGTTGAGTTTATTAATCTAAGCTGAGCTGGGCCCACCTGGGGCCTTAATTGGTGATGATCAGATTTATAATGTGATTGTGACTGCA	Arthropoda	Malacostraca	Mysida	Mysidae	unclassified	Siriella	Siriella chierchiae	Not insect	93.2331		160	14	17.7215	12				5																			25		11					8			2
Cluster_280	AACTTTGTATTTTGTGCTTGATCAGGTATGGTTGGAACATCATTAAGTTTGTTGATTCGAGCTGAATTAGGTCAACCTGGGGCTTTGATTGGGGATGATCAAATTTATAATGTAATTGTAACGGCA	Arthropoda	Insecta	Plecoptera	Gripopterygidae	Leptoperlinae	Newmanoperla	Newmanoperla exigua	Not identified	87.3016		26	4	5.06329								3											10													10
Cluster_362	AACTTTGTATTTTGTGTTTGGTGCTTGATCAGGGATGGTTGGAACATCATTAAGTTTGTTGATTCGAGCTGAATTAGGTCAACCTGGGGCTTTGATTGGGGATGATCAAATTTATAATGTAATTGTAACGGCA	Arthropoda	Insecta	Plecoptera	Gripopterygidae	Leptoperlinae	Newmanoperla	Newmanoperla exigua	Not identified	87.218		67	8	10.1266																										12	28					5
Cluster_370	GACTTTGAATTTTGTTTTTGATTCTTGAGCTGGAATGGTAGGGACATCCTTGAGTTTATTAATCTAAGCTGAGCTGGGCCCACTTGGGGCCTTAATTGGTGATGATCAGATTTATAATGTGATTGTGACTGCT	Arthropoda	Malacostraca	Mysida	Mysidae	unclassified	Siriella	Siriella chierchiae	Not insect	93.2331		25	1	1.26582
Cluster_404	AACTTTGTATTTTGTGTTTGGTGCTTGATCGGGGATGGTTGGAACATCCTTAAGTTTGTTGATTCGAGCTGAGTTAGGGCAACCTGGGGCTTTGATTGGGGATGATCAAATCTATAATGTGATTGTAACGGCA	Arthropoda	Branchiopoda	Diplostraca	Cyzicidae	unclassified	Caenestheriella	Caenestheriella sp.	Not insect	53.3835		64	2	2.53165				7
Cluster_525	AACTTTGTATTTTGTGTTTGGTGGTTGATCAGGGATGGTTGGAACATCATTAAGTTTGTTGATTCGAGCCGAATTAGGGCAACCTGGGGCTTTGATTGGGGATGATCAAATTTATAATGTAATTGTAACGGCA	Arthropoda	Insecta	Dermaptera	Forficulidae		Forficula	Forficula senegalensis	Identified	97	Bold	2	1	1.26582
[truncated: 45 more columns]

## Sheet: Database anthocorid-bugs
#cluster	Seed sequences	Phylum	Class	Order	Family	Sub-family	Genus	Species	Blast statut	Blast identiy (%)	DNA databases	Total number of reads	Total number of positive samples	Detection frequency (%)	ASOW01375_Oruis sp	ASOW01376_Oruis sp	ASOW01377_Oruis sp	ASOW01378_Oruis sp	ASOW01379_Oruis sp	ASOW01380_Oruis sp	ASOW01381_Oruis sp	ASOW01382_Oruis sp	ASOW01383_Oruis sp	ASOW01384_Oruis sp	ASOW01385_Oruis sp	ASOW01386_Oruis sp	ASOW01387_Oruis sp	ASOW01388_Oruis sp	ASOW01389_Oruis sp	ASOW01390_Oruis sp	ASOW01391_Oruis sp	ASOW01392_Oruis sp	ASOW01393_Oruis sp	ASOW01394_Oruis sp	ASOW01395_Oruis sp	ASOW01396_Oruis sp	ASOW01397_Oruis sp	ASOW01398_Oruis sp	ASOW01399_Oruis sp	ASOW01400_Oruis sp	ASOW01401_Oruis sp	ASOW01402_Oruis sp	ASOW01403_Oruis sp	ASOW01404_Oruis sp	ASOW01405_Oruis sp	ASOW01406_Oruis sp	ASOW01407_Oruis sp	ASOW01408_Oruis sp	ASOW01409_Oruis sp
Cluster_2	AACTCTATACTTCATTTTTGGAATATGAGCAGGAATACTAGGAACATCACTTAGATGAATTATTCGAATTGAACTAGGACAGCCAGGATCATTCATTGGAGATGATCAAATTTATAACGTAGTTGTTACAGCT	Arthropoda	Insecta	Hemiptera	Anthocoridae	Anthocorinae	Orius	Orius maxidentex	Identified	100	Home	736471	40	100	14782	19769	18875	17009	18969	20466	17973	13835	16834	29970	30359	26861	25717	24717	24151	20388	17550	17973	16661	17205	16430	17833	17421	15782	17561	17388	17995	18603	16350	16845	16416	15008	14832	16746	15764
Cluster_40	AACTTTATATTTTATTTTTGGAATTTGAGCTGGTATAGTAGGAACTTCACTTAGATTATTAATTCGAGCTGAATTAGGAACCCCTGGATCTTTAATTGGTGATGATCAAATTTATAATACTATTGTAACTGCT	Arthropoda	Insecta	Lepidoptera	Noctuidae	Bagisarinae	Amyna	Amyna axis	Identified	100	Bold	4	1	2.5																	4
Cluster_53	AACTTTATATTTTATTTTTGGAATTTGAGCTGGGATAGTAGGTACCTCTTTAAGATTATTAATTCGTGCTGAATTAGGTACTCCCGGATCCTTAATTGGTGATGATCAAATTTATAATACTATTGTTACAGCT	Arthropoda	Insecta	Lepidoptera	Erebidae	Hypeninae	Hypena	Hypena masurialis	Identified	100	Bold	2	1	2.5																	2
Cluster_56	CACTTTATATTTTATTTTAGGTATATGAGCCGGAATATTAGGAACATCACTTAGATGAATCATTCGAATTGAATTAGGTATGCCAGGGTCATTTATTGGAGATGATCAAACATATAACGTAGTAGTTACTGCA	Arthropoda	Insecta	Hemiptera	Miridae	Mirinae	Creontiades	Creontiades pallidus	Identified	99.25	Bold	2543	3	7.5					9																	387
Cluster_114	CACTTTATATTTTATTTTAGGTATATGAGCCGGAATATTAGGAACATCACTTAGATGAATCATTCGAATTGAATTAGGTATACCAGGGTCATTTATTGGAGATGATCAAACATATAATGTAGTAGTTACTGCA	Arthropoda	Insecta	Hemiptera	Miridae	Mirinae	Creontiades	Creontiades pacificus	Identified	100	Bold	468	1	2.5																		468
Cluster_559	AACTCTATACTTCATTTTTGGAATAAGCAGGAATACTAGGAACATCACTTAGATGAATTATTCGAATTGAACTAGGACAGCCAGGATCATTCATTGGAGATGATCAAATTTATAACGTAGTTGTTACAGCT	Arthropoda	Insecta	Hemiptera	Anthocoridae	Anthocorinae	Orius	Orius niger	Not identified	90.15		17	6	15								2										2									3					2
Cluster_561	AACTTTATATTTAATTTTTGGTGTTTGATCTGCAATGGTTGGAACAGCATTTAGTGTTTTAATTCGACTTGAACTAGGTCAACCAGGAAGATTTATTGGAGATGACCAAATCTATAATGTTATAGTTACCGCA	Arthropoda	Collembola	Entomobryomorpha	Entomobryidae	Entomobryinae	Entomobrya	Entomobrya ligata	Not identified	90.23		32	1	2.5																													32
Cluster_562	AACTTTATATTTAATTTTTGGTGTTTGATCTGCAATGGTTGGAACAGCATTTAGTGTTTTAATTCGACTTGAGCTAGGTCAACCAGGAAGATTTATTGGAGATGATCAAATCTATAATGTTATAGTTACCGCA	Arthropoda	Collembola	Entomobryomorpha	Entomobryidae	Entomobryinae	Entomobrya	Entomobrya ligata	Not identified	89.47		15	3	7.5		3	8							4
Cluster_608	ACTATTATATTTTATTTTTGGAATAAGATCCGGAATAATAGGATTATCTATAAGAATAATTATTCGAATAGAATTAGGAAATCCAGGAGCCTTTATTGGAAGAGATCAAATTTATAATTCAATTGTTACAATA	Arthropoda	Insecta	Hymenoptera	Agaonidae	Sycophaginae	Idarnes	Idarnes sp.	Not identified	90.84		2	1	2.5										2
Cluster_990	TACTTTATATTTTATCTTTGGAATTTGATCAGGAATAGTAGGAACTTCCCTCAGTTTATTAATTCGTGCTGAATTAGGAACTCCTGAATCTTTAATTGGTGATGATCAAATTTATAATACTATTGTAACTGGT	Arthropoda	Insecta	Lepidoptera	Pyralidae	Phycitinae	Ephestia	Ephestia kuehniella	Identified	100	Bold	3	1	2.5																							3
Cluster_993	TACTTTATATTTTTTATTTGGAATATGGGCTGGTATATTAGGTACATCTTTAAGATGAATTATTCGAATTGAATTAGGAATACCTGGATCATTTATTGGAAATGATCAAACATATAATGTAGTAGTAACTGCA	Arthropoda	Insecta	Hemiptera	Miridae	Phylinae	Psallus	Psallus betuleti	Not identified	93.75		3	1	2.5											6
Cluster_1124	AACATTATATTTTATTTTTGGAATTTGAGCCGGAATAGTAGGAACTTCCTTAAGTTTATTAATTCGAGCTGAATTAGGTAATCCTGGATCTTTAATTGGAGATGATCAAATTTATAACGTAGTTGTTACAGCT	Arthropoda	Insecta	Lepidoptera	Noctuidae	Heliothinae	Masalia	Masalia nubila	Identified	97.01	Bold	2	1	2.5																																			3
Cluster_1608	AACTCTATACTTCATTTTTGGAATATGAGCAGGAATACTAGGAACATCACTTAGATGAATTATTCGAATTGAACTAGGTATGCCAGGGTCATTCATTGGAGATGATCAAATTTATAACGTAGTTGTTACAGCT	Arthropoda	Insecta	Hemiptera	Cydnidae	Amnestinae	Amnestus	Amnestus basidentatus	Not identified	90.23		2	1	2.5
Cluster_1611	AACTCTATACTTCATTTTTGGAATATGAGCCGGAATATTAGGAACATCACTTAGATGAATCATTCGAATTGAATTAGGTATGCCAGGGTCATTCATTGGAGATGATCAAATTTATAACGTAGTTGTTACAGCT	Arthropoda	Insecta	Hemiptera	Miridae	Mirinae	Creontiades	Creontiades pallidus	Not identified	92.19		2	1	2.5
Cluster_2993	CACTTTATATTTTATTTTAGGTATATGAGCCGGAATATTAGGAACATCACTTAGATGAATCATTCGAATTAAATTAGGTATACCAGGGTCATTTATTGGAGATGATCAAACATATAATGTAGTAGTTACTG	Arthropoda	Insecta	Hemiptera	Miridae	Mirinae	Creontiades	Creontiades pacificus	Identified	99.24	Bold	6	1	2.5																		2
[truncated: 5 more columns]

## Sheet: Database carabid beetles
#cluster	Seed sequences	Phylum	Class	Order	Family	Sub-family	Genus	Species	Blast statut	Blast identity (%)	DNA databases	Total number of reads	Total number of postive samples	Detection frequency (%)	ASOW01541_Bradybaenus scalaris	ASOW01542_Bradybaenus scalaris	ASOW01543_Bradybaenus scalaris	ASOW01544_Bradybaenus scalaris	ASOW01545_Bradybaenus scalaris	ASOW01546_Bradybaenus scalaris	ASOW01547_Bradybaenus scalaris	ASOW01548_Bradybaenus scalaris	ASOW01549_Bradybaenus scalaris	ASOW01550_Bradybaenus scalaris	ASOW01551_Bradybaenus scalaris	ASOW01552_Bradybaenus scalaris	ASOW01553_Bradybaenus scalaris	ASOW01554_Bradybaenus scalaris	ASOW01555_Bradybaenus scalaris	ASOW01556_Bradybaenus scalaris	ASOW01557_Bradybaenus scalaris	ASOW01558_Bradybaenus scalaris	ASOW01559_Bradybaenus scalaris	ASOW01560_Bradybaenus scalaris	ASOW01561_Bradybaenus scalaris	ASOW01562_Bradybaenus scalaris	ASOW01563_Bradybaenus scalaris	ASOW01564_Bradybaenus scalaris	ASOW01565_Bradybaenus scalaris	ASOW01566_Bradybaenus scalaris	ASOW01567_Bradybaenus scalaris	ASOW01568_Bradybaenus scalaris	ASOW01569_Bradybaenus scalaris	ASOW01570_Bradybaenus scalaris	ASOW01571_Bradybaenus scalaris	ASOW01572_Bradybaenus scalaris	ASOW01573_Bradybaenus scalaris	ASOW01574_Bradybaenus scalaris	ASOW01575_Bradybaenus scalaris
Cluster_3	AACATTATATTTTATTTTTGGAGCTTGAGCAGGAATAGTAGGAACTTCATTAAGTATACTAATTCGAGCTGAATTAGGTACTCCTGGAGCATTAATTGGAGATGACCAAATTTATAATGTTATTGTTACTGCA	Arthropoda	Insecta	Coleoptera	Carabidae	Harpalinae	Bradybaenus	Bradybaenus scalaris	Identified	100	Home	582322	42	97.6744	18236	17036	14683	17840	19195	15882	13249	16761	17547		16723	18251	19839	19139	11692	12176	13755	13140	13048	11049	13480	11345	11815	16832	18672	14600	14560	12084	14428	3711	11282	12535	13620	10551	10316
Cluster_4	AACTTTATATTTGATGTTTGGTGTTTGATCAGCTATAGCTGGGACTGCTATAAGAGTTTTGATTCGAATAGAATTAGGACATTCTGGAAGACTTTTAGGTGATGATCATCTTTATAATGTGATTGTGACTGCT	Arthropoda	Arachnida	Araneae	Lycosidae	unclassified	Evippa	Evippa sp. 1GAB PAK	Not identified	90.15		15999.9	12	27.907						255							3749									244				243				822		2136	1296	2047	2432
Cluster_9	AACTTTATATTTAATGTTTGGTGTTTGATCAGCTATAGCTGGAACTGCTATAAGAGTTTTGATTCGAATAGAATTAGGACATTCTGGAAGACTTTTAGGTGATGATCATCTTTATAATGTGATTGTGACTGCT	Arthropoda	Arachnida	Araneae	Lycosidae	unclassified	Evippa	Evippa sp. 2GAB PAK	Not identified	89.47		491.326	1	2.32558													488
Cluster_17	AACTTTATATTTTATTTTTGGAGCATGATCAGGAATAGTAGGGACTTCTTTAAGTTTATTAATTCGAGCAGAATTAGGAAATCCCGGATCACTAATTGGAGATGACCAGATCTATAATGTTATTGTTACTGCT	Arthropoda	Insecta	Coleoptera	Carabidae	Scaritinae	Scarites	Coleoptera sp.	Not identified	95.49		25.3256	1	2.32558	22
Cluster_18	AACTTTATATTTTATTTTTGGAGCATGATCAGGTATAGTAGGAACTTCATTAAGAATATTAATTCGAGCTGAATTAGGAAATCCTGGAGCATTAATTGGTGATGATCAAATTTATAATGTTATTGTTACTGCA	Arthropoda	Insecta	Coleoptera	Carabidae	Harpalinae	Bradybaenus	Bradybaenus scalaris	Identified	100	Home	16178.7	2	4.65116						30				16142
Cluster_42	TATATTATATTTTATTTTCGCAATCTGATCTGGTTTAATCGGTTCTTCAATAAGAATAATTATCCGATTAGAACTAGGATCTCCTAATTCTCTAATTTTAAATGATCAAACTTTTAACTCTATTGTAACAAGT	Arthropoda	Insecta	Hymenoptera	Formicidae	Formicinae	Camponotus	Camponotus sp.	Identified	100	Bold	22.6512	2	4.65116															10																				6
Cluster_57	AACTTTATATTTAATGTTTGGTGTTTGATCGGCTATAGCAGGAACTGCTATGAGAGTATTAATTCGAATAGAATTAGGACATTCTGGAAGACTTTTAGGTGATGATCATCTTTATAATGTAATTGTGACTGCT	Arthropoda	Arachnida	Araneae				Araneae sp.	Not identified	90.98		140.233	13	30.2326									2				18		4			3				4			6					5		14	5	10	12
Cluster_58	AACATTATATTTTATTTTTGGAGCTTGAGCAGGAATAGTAGGAACTTCATTAAGTATACTAATTCGAGCTGAATTAGGTACTCCTGGAGCATTAATTGGAGATGACCAAATTTATAATGTTATTGTTACTG	Arthropoda	Insecta	Coleoptera	Carabidae	Harpalinae	Bradybaenus	Bradybaenus scalaris	Identified	100	Home	2649.35	41	95.3488	108	114	68	106	96	76	26	52	71		94	27	141	71	61	53	66	71	74	37	38	66	42	47	126	102	63	32	46		27	43	75	67	30
Cluster_64	AACATTATATTTTATTTTTGGAGCTTGAGCAGGAATAGTAGGAACTTTATTAAGTATACTAATTTGAGCTGAATTAGGTACTTCTGGAGCATTAATTGGAGATGACCAAATTTATAATGTTATTGTTACTGCA	Arthropoda	Insecta	Coleoptera	Carabidae	Harpalinae	Harpalus	Bradybaenus scalaris	Identified	100.1	Home	2375.37	38	88.3721		73	70	90	120	84	9				55	89	31	131	7	7	70	56	52	31	32	40	47	51		192	147	94	73	3	9	8	10	10	139
Cluster_108	TGTTTTATATTTAATTTTTGGGATATGATCAGGAATAGTAGGATTAATAATATCAATAATTATTCGGATAGAATTATTAGGTCCAGGTTCATTATTAGGAAATGATCAATTATATAATTCAATTGTAACTAGT	Arthropoda	Insecta	Hymenoptera	Agaonidae	Agaoninae	Ceratosolen	Ceratosolen fusciceps	Identified	99.15	Bold	63.9767	3	6.97674								6												6													42
Cluster_116	AACATTATATTTTATTTTTGGAGCTTGAGCAGGAATAGTAGGAACTTCATTAAGTATACTAATTCGAGCTGAATTAGGTACTCCTGGAGCATTAATTGAAAATAACCAAATTTATAATGTTATTGTTACTGCA	Arthropoda	Insecta	Coleoptera	Carabidae	Harpalinae	Bradybaenus	Bradybaenus scalaris	Identified	100	Home	979.07	34	79.0698		6	6	39	31	11					26	13	7	12		3	22	10	25	10	10	15	8	30		47	72	17	71		7	4		32	53
Cluster_140	TGTTTTATATTTAATTTTTGGGATATGATCAGGAATAGTAGGATTAATAATATCAATAATTATTCGAATAGAGTTATTAGGTCCAGGTTCATTATTAGGAAATGATCAATTATATAATTCAATTGTAACTAGT	Arthropoda	Insecta	Hymenoptera	Agaonidae	Agaoninae	Ceratosolen	Ceratosolen fusciceps	Identified	99.15	Bold	40.3256	1	2.32558																													37
Cluster_158	AACATTATACTTTATTTTTGGAGCATGAGCTGGAATAGTAGGAACTTCCTTAAGCATATTAATTCGAGCTGAATTAGGAACTCCAGGTGCATTGATTGGTGATGATCAAATTTATAATGTTATTGTTACTGCA	Arthropoda	Insecta	Coleoptera	Carabidae	Harpalinae	Parophonus	Platymetopus vestitus	Identified	98.5	Bold	367.256	10	23.2558															19	27	7	51	10	24	12	90	11		83
Cluster_167	AACTTTATATTTTATTTTTGGAGCATGATCAGGTATAGTAGGAACTTCATTAAGAATTTTAATTCGAGCTGAATTAGGAAATCCTGGAGCACTTATTGGCGATGATCAAGTTTATAACGTTATTGTTACTGCA	Arthropoda	Insecta	Diptera				Diptera sp.	Not identified	93.18		78.3256	1	2.32558										75
Cluster_216	AACTCTATACTTCGTATTCGGAGCCTGATCAGGAATGGTTGGAACATCCCTAAGAATACTAATCCGAACAGAACTTGGACAACCAGGATCCCTAATTGGAGACGACCAAATTTATAACGTTATCGTTACAGCC	Arthropoda	Insecta	Blattodea	Termitidae	Macrotermitinae	Odontotermes	Odontotermes sp.	Identified	100	Bold	43.3023	4	9.30233					5								18																						5
Cluster_218	AATTTTATACTTTATTTTTGGAATATGATCTGGAATTATTGGATTATCATTAAGAATAATTATTCGATTAGAATTAGGTAACCCTGGCTCATTAATTGGAAATGATCAAATTTATAACTCTATTGTTACTACT	Arthropoda	Insecta	Hymenoptera	Perilampidae	Perilampinae	Perilampus	Perilampus Janzen05	Not identified	91.73		92.3023	4	9.30233					6								7												12								54
Cluster_240	TGTTTTATATTTAATTTTTGGGATATGATCAGGAATAGTAGGATTAATAATATCAATAATTATTCGGATAGAGTTATTAGGCCCAGGTTCATTATTAGGAAATGATCAATTATATAATTCAATTGTAACTAGT	Arthropoda	Insecta	Hymenoptera	Agaonidae	Agaoninae	Ceratosolen	Ceratosolen fusciceps	Identified	99.15	Bold	48.6512	2	4.65116						4																												38
Cluster_244	TACTCTATACTTCTTAATGGGACTATGATCAGGACTACTAGGAACAATAAGAAGTTTAATTATCCGAATAGAATTATTACAACCAGGATCAATAATTAAAAATGATCAAATTTACAACACAATTGTTACATCA	Arthropoda	Insecta	Hemiptera	Fulgoridae	Aphaeninae	Desudaba	Desudaba danae	Not identified	93.86		27.9767	3	6.97674																														4		9		5
Cluster_257	AACATTATATTTTATTTTTGGAGCTTGAGCAGGAATAGTAGGAACTTCATTAAGTATACTAATTCAAGCTAAATTAGGTACTCCTGAAGCATTAATTGAAAATAACCAAATTTATAATGTTATTGTTACTGCA	Arthropoda	Insecta	Coleoptera	Carabidae	Harpalinae	Harpalus	Coleoptera sp.	Not identified	93.13		312.512	20	46.5116		5		14	12	5					7						6		9			6		7		17	37		16		7			7	22
Cluster_268	AATTTTATATTTTATTTTTGGGATGTGATCAGGAATTATTGGTTTATCTTTAAGAATAATTATTCGTATAGAATTAGGAAATCCTGGTTCTTTAATTGGAAATGATCAAATTTATAATTCTATTGTTACAACT	Arthropoda	Insecta	Hymenoptera	Encyrtidae			Encyrtidae sp.	Identified	100	Bold	70.6512	2	4.65116										16																				48
Cluster_278	AACTTTATATTTTATTTTTGGAGCATGATCAGGTATAGTAGGAACTTCATTAAGAATATTAATTCGAGCTGAATTAGGAAATCCTGGAGCATTAATTGGTGATGATCAAATTTATAATGTTATTGTTACTG	Arthropoda	Insecta	Coleoptera	Carabidae			Coleoptera sp.	Not identified	100.1		74.3256	1	2.32558										71
Cluster_323	GATTTTATATTTTATTTTTGGAATAATATCCGGAATCTTAGGTTTATCTATAAGTATAATTATTCGTATAGAATTAGGAAATCCAGGATCTTTAATTGGTAGAGATCAAATTTATAACTCAATAGTTACTATA	Arthropoda	Insecta	Hymenoptera	Pteromalidae	Pteromalinae	Nasonia	Nasonia giraulti	Not identified	93.08		29.9767	3	6.97674				9	5								6
Cluster_325	AAAATTATATTTTATTTTTGGAGCTTGAGCAGGAATAGTAGGAACTTCATTAAGTATACTAATTCGAGCCGAATTAGGTACTCCTGGAGCATTAATTGGAGATGATCAAATTTATAATGTTATTGTTATTGCA	Arthropoda	Insecta	Coleoptera	Carabidae	Harpalinae	Bradybaenus	Bradybaenus scalaris	Identified	100	Home	65.9767	3	6.97674					24														12						20
Cluster_352	ATTATTATATTTTATTTTTGGAATAAGATCAGGAATAATAGGATTATCTATAAGAATAATTATTCGAATAGAATTAGGAAACCCAGGATCTTTTATTGGAAGAGATCAAATTTATAATTCTATTGTAACTATA	Arthropoda	Insecta	Hymenoptera	Agaonidae	Sycophaginae	Sycophaga	Sycophaga testacea	Identified	99	Bold	19.6512	2	4.65116																			5
Cluster_358	GAGTTTATATTTTATTTTTGGGGCTTGAGCAGCTATAGTTGGGACAGCAATGAGAGTATTAATTCGAATTGAGCTAGGTCAGACTGGGAGATTATTAGGGGATGATCAATTATATAATGTTATTGTTACAGCA	Arthropoda	Arachnida	Araneae				Araneae sp.	Not identified	94.44		56.9767	3	6.97674													6													18		23
Cluster_380	TACCTTATATTTAATTTTTTCAGTATGATCAAGAATACTCGGTACAGCTCTTTCCATACTTATTCGAATTGAGCTAGGACAGCCAGGAACATTTATTAATAATGATCAAATTTATAATGTAATTGTTACTTCT	Arthropoda	Insecta	Hymenoptera				Hymenoptera sp.	Identified	97.67	Bold	71.2791	7	16.2791			19																											4		5	2	4	7
Cluster_420	TACCTTATATTTTATATTCGGAGCATGAGCAGGAATAGTAGGAACATCAATAAGAATAATCATCCGAGCAGAACTAGGACAACCGGGATCGATAATTGGAGATGATCAAATCTACAATGTAATTATTACAGCT	Arthropoda	Insecta	Orthoptera				Orthoptera sp.	Not identified	95.42		56.6279	5	11.6279																														4		7		11	9
Cluster_422	TACTCTATATTTTCTATTTGGTAGATGAGCAGGAATAGTAGGTACTTCCCTTAGCTTACTAATTCGAGCTGAACTAGGCAATCCTGGAACTCTTATTGGTGATGATCAAATTTATAATGTTATCGTTACTGCC	Arthropoda	Insecta	Coleoptera				Coleoptera sp.	Not identified	86.47		8.32558	1	2.32558																																		5
Cluster_502	AACTTTATATTTTATTTTTGGAGCATGAGCAGGAATAATTGGTACTTCATTAAGAATTATTATTCGAATAGAATTAGGTCATCCAGGAGCTTTAATTGGTGATGATCAAATCTATAATGTTATTGTTACAGCC	Arthropoda	Insecta	Diptera				Diptera sp.	Not identified	92.42		41.3256	1	2.32558					38
Cluster_608	ACTATTATATTTTATTTTTGGAATAAGATCCGGAATAATAGGATTATCTATAAGAATAATTATTCGAATAGAATTAGGAAATCCAGGAGCCTTTATTGGAAGAGATCAAATTTATAATTCAATTGTTACAATA	Arthropoda	Insecta	Hymenoptera				Hymenoptera sp.	Not identified	90.84		5.32558	1	2.32558	2
Cluster_655	AACCCTTTATTTTATTTTTGGAGCTTGATCTGGAATAGTAGGAACTTCTCTAAGAATTTTAATTCGAGCAGAATTAGGTCATCCAGGAGCTTTAATTGGAGATGATCAAATTTATAACGTAATTGTAACAGCT	Arthropoda	Insecta	Diptera	Muscidae	Phaoniinae	Atherigona	Atherigona sp.	Identified	97	bold	24.3023	4	9.30233																2				4		3	2
Cluster_669	AATCCTTTATTTTATACTAGGAATTTGATCAGGTTTATTCGGATTATCATTAAGAATATTAATCCGACTTAATTTACGAACTTCAATAAAATTATTTATTTCTAATGATCAGTTTTACAATTCCATTGTAACAGCA	Arthropoda	Insecta	Thysanoptera	Thripidae	Thripinae	Frankliniella	Frankliniella schultzei	Identified	100	Bold	19.9767	3	6.97674																																4		3	3
Cluster_716	AACATTATATTTTATTTTTGGAGCTTAAGCAAAAATAGTAAAAACTTCATTAAGTATACTAATTCGAGCTGAATTAGGTACTCCTGGAGCATTAATTGGAGATGACCAAATTTATAATGTTATTGTTACTGCA	Arthropoda	Insecta	Coleoptera	Carabidae	Harpalinae	Bradybaenus	Bradybaenus scalaris	identified	100	Home	7.32558	1	2.32558																													4
Cluster_722	AACTTTATATTTGTTATTTGGATCTTGATCTGCTATAGCAGGTACTGCTATAAGAGTTTTGATTCGAATAGAATTAGGACAATCTGGAAGATTGTTAGGTGATGATCATTTATATAATGTAATTGTTACTGCT	Arthropoda	Arachnida	Araneae	Gnaphosidae			Gnaphosidae sp.	Identified	100	Bold	6.32558	1	2.32558
Cluster_743	AACAATGTATTTAATTTTTGGATTTTGATCCGCAATAGTGGGTACTGCATTTAGAGTTCTTATTCGATTAGAACTTGGACAACCAGGAAGATTTATTGGTGACGATCAAATCTATAATGTATTAGTTACAGCA	Arthropoda	Collembola	Collembola				Collembola sp.	Not identified	88.8		8.32558	1	2.32558																																			5
Cluster_773	AACATTATATTTTATTTTTGGAGCTTGAGCAGGAATAGTAGGAACTTTATTAAGTATACTAATTTGAGCTGAATTAGGTACTTTTGGAGCATTAATTGGAGATGATTAAATTTATAATGTTATTGTTACTGCA	Arthropoda	Insecta	Coleoptera	Carabidae	Harpalinae	Bradybaenus	Bradybaenus scalaris	identified	100	Home	7.32558	1	2.32558																													4
Cluster_793	TACATTATATTTTATTTTTGGTATTTGATCTGGTATAGTAGGAACTTCACTTAGATTATTAATTCGAGCTGAATTAGGTAATCCAGGATCTTTAATTGGTGATGATCAAATTTATAATACTATTGTTACAGCT	Arthropoda	Insecta	Lepidoptera	Noctuidae			Aegoceropsis sp.	Identified	100	Bold	8.32558	1	2.32558
Cluster_887	AACACTTTATTTTATTTTTGGGGCTTGAGCTGGGATAGTAGGCACATCACTAAGATTATTAATTCGTGCTGAATTAGGAAACCCTGGATCTCTAATTGGAGACGATCAAATCTATAACGTAATCGTCACAGCA	Arthropoda	Insecta	Lepidoptera	Geometridae	Larentiinae	Perizoma	Perizoma curvilinea	No match	91.45		5.32558	1	2.32558																									2
Cluster_889	AACATTATATTTTATTTTTGGAATTTGAGCAGGAATAGTAGGAACCTCATTAAGATTATTAATTCGAATAGAATTAAGAACTCTTAGAAATTTAATTGGGAATGATCAAATTTATAATGTAATTGTAACAGCT	Arthropoda	Insecta	Trichoptera	Hydropsychidae	Macronematinae	Leptonema	Leptonema SADR07	No match	94.57		11.3256	1	2.32558																																8
Cluster_890	AACATTATATTTTATTTTTGGAGCTTGAGCTGGAATAGTAGGAACTTCATTGAGTATATTAATTCGAGCAGAATTAGGAAATCCTGGAGCATTAATTGGTGATGATCAAATTTATAATGTAATTGTAACTGCC	Arthropoda	Insecta	Coleoptera	Carabidae			Coleoptera sp.		100		7.32558	1	2.32558													4
Cluster_1017	AACATTATATTTTATTTTTGGAGCTTGAGCAGGAATAGTAGGAACTTTATTAAGTATACTAATTTGAGCTGAATTAGGTACTTCTGGAGCATTAATTGGAGATGACCAAATTTATAATGTTATTGTTACTG	Arthropoda	Insecta	Coleoptera	Carabidae			Coleoptera sp.		100		6.32558	1	2.32558					3
Cluster_1122	AACATTATATTTTATTTTTGAAGCTTAAGCAGGAATAGTAGGAACTTCATTAAGTATACTAATTCAAGCTGAATTAGGTACTCCTGAAGCATTAATTGAAAATAACCAAATTTATAATGTTATTGTTACTGCA	Arthropoda	Insecta	Coleoptera	Carabidae			Coleoptera sp.	No match	92.37		6.32558	1	2.32558
Cluster_1179	GACTTTATATTTGTTATTTGGATCTTGATCTGCTATAGCGGGTACTGCTATAAGAGTTTTGATTCGAATAGAGTTAGGACAATCTGGAAGATTGTTAGGTGATGATCATTTATATAATGTAATTGTTACTGCT	Arthropoda	Arachnida	Araneae	Gnaphosidae	unclassified	Berlandina	Berlandina afghana	No match	95.45		8.32558	1	2.32558													5
Cluster_1185	TACACTATATTTTATTTTTGGTATATGATCTGGTATAGTAGGATCATCCCTTAGATGAATTATTCGTATTGAACTAGGACAACCAGGTATATTTATTGGTGATGATCAAATTTATAATGTAATTGTCACCGCA	Arthropoda	Insecta	Hemiptera	Corixidae	Corixinae	Corisella	Corisella inscripta	No match	89.15		6.32558	1	2.32558																										3
Cluster_1302	AACATTATATTTTATTTTTGGAGCTTGATCTGGAATAGTAGGAACTTCTCTAAGAATTTTAATTCGAGCAGAATTAGGTCATCCAGGAGCTTTAATTGGAGATGATCAAATTTATAACGTAATTGTAACAGCT	Arthropoda	Insecta	Diptera	Drosophilidae	Steganinae	Stegana	Stegana sp. 4 JJG-2010	No match	96.21		5.32558	1	2.32558																									2
Cluster_1548	AACATTATACTTTATTTTTGGAGCTTGAGCCGGAATAGTAGGAACTTCTTTAAGTATACTTGTTCGAGCTGAATTAGGACATCCTGGAGCTCTAATTGGTGATGACCAAATTTATAATGTCATTGTTACTGCA	Arthropoda	Insecta	Diptera				Diptera sp.	No match			7.32558	1	2.32558													4
Cluster_1576	AACATTATATTTTATTTTTGGAGCTTGAGCAGGAATAGTAGGAACTTCATTAAGTATACTAATTCGAGCTGAATTAGGTACTCCTGGAGCATTAATTGGAGATGATCATCTTTATAATGTAATTGTTACTGCA	Arthropoda	Insecta	Coleoptera	Carabidae	Harpalinae	Bradybaenus	Bradybaenus scalaris	Identified	97.0	Home	5.32558	1	2.32558													2
Cluster_4067	AACATTATATTTTATTTTTGGAGCATGAGCAGGAATAATTGGTACTTCATTAAGAATTATTATTCGAATAGAATTAGGTCATCCAGGAGCTTTAATTGGTGATGATCAAATCTATAATGTTATTGTTACTGCA	Arthropoda	Insecta	Diptera				Diptera sp.	No match			6.32558	1	2.32558					3
[truncated: 8 more columns]

## Sheet: Database spiders
#cluster	Seed sequences	Phylum	Class	Order	Family	Sub-family	Genus	Species	blast_statut	blast identity (%)	DNA databases	Number total of reads	Number of positive samples	ASOW01451_Araneae.M1	ASOW01452_Araneae.M1	ASOW01454_Araneae.M2	ASOW01455_Araneae.M2	ASOW01457_Araneae.M1	ASOW01458_Araneae.M2	ASOW01459_Araneae.M2	ASOW01460_Araneae.M2	ASOW01461_Araneae.M2	ASOW01462_Araneae.M2	ASOW01463_Araneae.M2	ASOW01464_Araneae.M1	ASOW01465_Araneae.M2	ASOW01466_Araneae.M2	ASOW01467_Araneae.M2	ASOW01468_Araneae.M2	ASOW01469_Araneae.M2	ASOW01470_Araneae.M2	ASOW01471_Araneae.M2	ASOW01472_Araneae.M1	ASOW01473_Araneae.M2	ASOW01474_Araneae.M1	ASOW01475_Araneae.M1	ASOW01476_Araneae.M2	ASOW01477_Araneae.M1	ASOW01478_Araneae.M2	ASOW01479_Araneae.M3	ASOW01480_Araneae.M3	ASOW01481_Araneae.M1	ASOW01482_Araneae.M3	ASOW01483_Araneae.M1	ASOW01484_Araneae.M2	ASOW01485_Araneae.M2	ASOW01486_Araneae.M2	ASOW01487_Araneae.M2	ASOW01488_Araneae.M1
Cluster_4	#REF!	Arthropoda	Arachnida	Araneae	Lycosidae	unclassified	Evippa	Evippa sp. 1GAB PAK	Not identified	90.15		393933	24			18863	21698		19701	19889			13387	15212					16856	17678	13605	15223		16155			16265		16929						14141	15160	11814	16156
Cluster_5	#REF!	Arthropoda	Arachnida	Araneae	Araneidae	unclassified	Neoscona	Neoscona theisi	Not identified	95.45		302731	18																											17330	18109		9992
Cluster_7	#REF!	Arthropoda	Arachnida	Araneae	Thomisidae	unclassified	Heriaeus	Heriaeus graminicola	Not identified	89.68		196873	12	19354	19297			23121							16607								13676		13161	14337		16601				18015		12701					14502
Cluster_9	#REF!	Arthropoda	Arachnida	Araneae	Lycosidae	unclassified	Evippa	Evippa sp. 2GAB PAK	Not identified	89.47		98011	6								19704	15372				14185	15091	17748
Cluster_23	#REF!	Arthropoda	Arachnida	Araneae	Thomisidae	unclassified	Ebrechtella	Ebrechtella tricuspidata	Not identified	94.7		17955	1
Cluster_37	#REF!	Arthropoda	Insecta	Orthoptera	Acrididae	Calliptaminae	Calliptamus	Calliptamus barbarus	Identified	100		19	1
Cluster_42	#REF!	Arthropoda	Insecta	Hymenoptera	Formicidae	Formicinae	Camponotus	Camponotus sp.	Identified	100		8	2
Cluster_53	#REF!	Arthropoda	Insecta	Lepidoptera	Erebidae	Hypeninae	Hypena	Hypena masurialis	Identified	100		11	2																		4				7
Cluster_56	#REF!	Arthropoda	Insecta	Hemiptera	Miridae	Mirinae	Creontiades	Creontiades pallidus	Identified	99.25		61	3																																			50
Cluster_57	#REF!	Arthropoda	Arachnida	Araneae	Multi-affiliation	Multi-affiliation	Multi-affiliation	Multi-affiliation	Not identified	90.98		4568	42	56	77	20	5	228	45	243	339	110	71	4	26	126	141	224	32	59	80	136	25	51	53	88	228	189	157			203		160	344	51	134	22	29
Cluster_108	#REF!	Arthropoda	Insecta	Hymenoptera	Agaonidae	Agaoninae	Ceratosolen	Ceratosolen fusciceps	Identified	99.15		6	1
Cluster_114	#REF!	Arthropoda	Insecta	Hemiptera	Miridae	Mirinae	Creontiades	Creontiades pacificus	Identified	100		80	1																														80
Cluster_140	#REF!	Arthropoda	Insecta	Hymenoptera	Agaonidae	Agaoninae	Ceratosolen	Ceratosolen fusciceps	Identified	99.15		38	1
Cluster_158	#REF!	Arthropoda	Insecta	Coleoptera	Carabidae			Carabidae sp.	Identified	98.5		2	1																																				2
Cluster_216	#REF!	Arthropoda	Insecta	Blattodea	Termitidae	Macrotermitinae	Odontotermes	Odontotermes sp.	Identified	100		81	4					6				20																							11			44
Cluster_218	#REF!	Arthropoda	Insecta	Hymenoptera	Perilampidae	Perilampinae	Perilampus	Perilampus Janzen05	Not identified	91.73		22	1
Cluster_240	#REF!	Arthropoda	Insecta	Hymenoptera	Agaonidae	Agaoninae	Ceratosolen	Ceratosolen fusciceps	Identified	99.15		50	1
Cluster_244	#REF!	Arthropoda	Insecta	Hemiptera	Fulgoridae	Aphaeninae	Desudaba	Desudaba danae	Not identified	93.86		40	2																																				9
Cluster_251	#REF!	Arthropoda	Insecta	Coleoptera	Elateridae			Elateridae sp.	Identified	98.5		119	3	106	8
Cluster_266	#REF!	Arthropoda	Insecta	Diptera	Cecidomyiidae	Cecidomyiinae	Rhopalomyia	Rhopalomyia sp. BOLD:ACR5111	Not identified	92.48		125	5
Cluster_268	#REF!	Arthropoda	Insecta	Hymenoptera	Trichogrammatidae	unclassified	Trichogramma	Multi-affiliation	Not identified	95.31		4	1
Cluster_323	#REF!	Arthropoda	Insecta	Hymenoptera	Pteromalidae	Pteromalinae	Nasonia	Nasonia giraulti	Not identified	93.08		6	1
Cluster_352	#REF!	Arthropoda	Insecta	Hymenoptera	Agaonidae	Sycophaginae	Apocryptophagus	Apocryptophagus testaceus	Identified	98.13		6	1
Cluster_353	#REF!	Arthropoda	Insecta	Coleoptera	Hydrophilidae	Hydrophilinae	Hydrobiomorpha	Hydrobiomorpha casta	Not identified	85.71		64	3
Cluster_358	#REF!	Arthropoda	Arachnida	Araneae	Linyphiidae	unclassified	Agyneta	Agyneta danielbelangeri	Not identified	94.44		6	2												3				3
Cluster_369	#REF!	Arthropoda	Malacostraca	Euphausiacea	Euphausiidae	unclassified	Thysanoessa	Thysanoessa inermis	Not identified	82.83		56	2											2	54
Cluster_422	#REF!	Arthropoda	Insecta	Coleoptera	Hydrophilidae	Hydrophilinae	Hydrobiomorpha	Hydrobiomorpha casta	Not identified	86.47		24	3
Cluster_457	#REF!	Arthropoda	Insecta	Hemiptera	Notonectidae	Anisopinae	Buenoa	Multi-affiliation	Not identified	93		34	2																			25
Cluster_467	#REF!	Arthropoda	Insecta	Hemiptera	Cicadellidae	Deltocephalinae	Cosmotettix	Multi-affiliation	Not identified	90.91		33	2
Cluster_483	#REF!	Arthropoda	Insecta						Not match			39	1
Cluster_490	#REF!	Arthropoda	Insecta	Coleoptera	Chrysomelidae	Eumolpinae	Xanthonia	Xanthonia decemnotata	Not identified	88.64		40	1
Cluster_494	#REF!	Arthropoda	Insecta	Hemiptera	Delphacidae	Delphacinae	Paraliburnia	Paraliburnia kilmani	Not identified	89.34		21	2																19
Cluster_608	#REF!	Arthropoda	Insecta	Hymenoptera	Agaonidae	Sycophaginae	Idarnes	Idarnes sp.	Not identified	90.84		2	1
Cluster_618	#REF!	Arthropoda	Collembola	Entomobryomorpha	Entomobryidae	Lepidocyrtinae	Pseudosinella	Pseudosinella tumula	Not identified	88.43		17	3												4				11
Cluster_636	#REF!	Arthropoda	Insecta	Coleoptera	Carabidae	Scaritinae	Semiardistomis	Semiardistomis puncticollis	Not identified	90.23		14	1
Cluster_709	#REF!	Arthropoda	Arachnida	Araneae	Thomisidae	unclassified	Runcinia	Runcinia acuminata	Not identified	90.23		25	1
Cluster_718	#REF!	Arthropoda	Insecta	Hemiptera	Cicadellidae	Deltocephalinae	Texananus	Texananus latipex	Not identified	93.65		12	1							12
Cluster_722	#REF!	Arthropoda	Arachnida	Araneae	Gnaphosidae	unclassified	Berlandina	Berlandina afghana	Identified	96.99		14	1					14
Cluster_730	#REF!	Arthropoda	Insecta	Coleoptera	Anthicidae	Anthicinae	Omonadus	Omonadus floralis	Identified	100		5	1
Cluster_744	#REF!	Arthropoda	Insecta	Blattodea	Termitidae	Macrotermitinae	Microtermes	Microtermes sp. 3 BH-2011	Not identified	95.49		12	3							4									6					2
Cluster_754	#REF!	Arthropoda	Insecta	Diptera	Multi-affiliation	Multi-affiliation	Multi-affiliation	Multi-affiliation	Not identified	93.23		12	1
Cluster_780	#REF!	Arthropoda	Insecta	Coleoptera	Elateridae			Elateridae sp.	Identified	97.74		7	1																																		7
Cluster_788	#REF!	Arthropoda	Insecta	Coleoptera	Scarabaeidae	Cetoniinae	Balsameda	Balsameda adspersaAS2	Not identified	87.7		16	1
Cluster_789	#REF!	Arthropoda	Insecta	Hemiptera	Miridae	Phylinae	Campylomma	Campylomma verbasci	Not identified	96.09		16	2
Cluster_895	#REF!	Arthropoda	Arachnida	Araneae	Gnaphosidae	unclassified	Berlandina	Berlandina afghana	Not identified	94.74		10	1																													10
Cluster_993	#REF!	Arthropoda	Insecta	Hemiptera	Miridae	Phylinae	Psallus	Psallus betuleti	Not identified	93.75		2	1
Cluster_1040	#REF!	Arthropoda	Arachnida	Araneae	Lycosidae	unclassified	Arctosa	Arctosa emertoni	Not identified	90.23		5	1																																	5
Cluster_1128	#REF!	Arthropoda	Insecta	Diptera	Sphaeroceridae	Limosininae	Rachispoda	Rachispoda sp.	Identified	98.5		4	1												4
Cluster_1135	#REF!	Arthropoda	Insecta	Coleoptera	Staphylinidae	Aleocharinae	Strigota	Strigota ambigua	Not identified	88.28		8	2					3		5
Cluster_1177	#REF!	Arthropoda	Insecta	Hemiptera	Miridae	Deraeocorinae	Deraeocoris	Deraeocoris serenus	Not identified	88.55		2	1							2
Cluster_1304	#REF!	Arthropoda	Insecta	Diptera	Culicidae	Culicinae	Culex	Culex sp.	Identified	100		3	1
Cluster_1402	#REF!	Arthropoda	Insecta	Coleoptera	Anthicidae	Anthicinae	Omonadus	Omonadus formicarius	Identified	99.25		3	1
Cluster_1626	#REF!	Arthropoda	Insecta	Coleoptera	Carabidae	Cicindelinae	Cicindela	Cicindela punctulata	Not identified	96.24		2	1																																			2
Cluster_1648	#REF!	Arthropoda	Insecta	Diptera	Agromyzidae	Phytomyzinae	Napomyza	Napomyza sp. BOLD:ACR0200	Not identified	92.42		2	1
Cluster_1834	#REF!	Arthropoda	Insecta	Diptera	Drosophilidae	Drosophilinae	Drosophila	Drosophila nigra	Not identified	90.84		5	1
Cluster_3135	#REF!	Arthropoda	Insecta	Diptera	Sepsidae	Toxopodinae	Toxopoda	Toxopoda soror	Not identified	93.85		2	1
Cluster_9692	#REF!	Arthropoda	Insecta	Diptera	Multi-affiliation	Multi-affiliation	Multi-affiliation	Multi-affiliation	Not identified	95.45		3	1
Cluster_11643	#REF!	Arthropoda	Arachnida	Araneae	Araneidae	unclassified	Neoscona	Neoscona theisi	Not identified	95.52		0	0
[truncated: 25 more columns]

## Sheet: Database ants
#cluster	Seed sequences	Phylum	Class	Order	Family	Sub-family	Genus	Species	Blast statut	Blast identity (%)	DNA databases	Total number total of reads	Total number of positive samples_Monomorium	Detection frequency Monomorium (%)	Total number of positive samples_Pachycondula	Detection frequency Pachycondula (%)	ASOW01520_Monomorium sp	ASOW01521_Monomorium sp	ASOW01522_Monomorium sp	ASOW01523_Monomorium sp	ASOW01524_Monomorium sp	ASOW01525_Monomorium sp	ASOW01526_Monomorium sp	ASOW01527_Monomorium sp	ASOW01528_Monomorium sp	ASOW01529_Monomorium sp	ASOW01530_Monomorium sp	ASOW01531_Monomorium sp	ASOW01532_Monomorium sp	ASOW01533_Monomorium sp	ASOW01534_Monomorium sp	ASOW01535_Pachycondyla sp	ASOW01536_Pachycondyla sp	ASOW01537_Pachycondyla sp	ASOW01538_Pachycondyla sp	ASOW01540_Pachycondyla sp
Cluster_3	AACATTATATTTTATTTTTGGAGCTTGAGCAGGAATAGTAGGAACTTCATTAAGTATACTAATTCGAGCTGAATTAGGTACTCCTGGAGCATTAATTGGAGATGACCAAATTTATAATGTTATTGTTACTGCA	Arthropoda	Insecta	Coleoptera	Carabidae	Harpalinae	Bradybaenus	Bradybaenus scalaris	identified	100	Home	2579	0	0	1	20																		2579
Cluster_6	TATTCTTTACTTTATTTTTGCTATTTGATCAGGAATAATTGGTTCATCTATAAGAATAATTATTCGACTTGAATTAGGATCATGTAATTCATTAATCAATAATGATCAAATTTATAATACTTTAGTAACTAGT	Arthropoda	Insecta	Hymenoptera	Formicidae	Myrmicinae	Monomorium	Monomorium sp	identified	100	Home	250939	15	100	0	0	20740	23117	19440	16729	14247	15508	13037	14275	17035	18769	14487	14040	18769	15693	15053
Cluster_11	AATTTTATATTTTATTTTAGCAATTTGAGCAGGAATAATTGGTTCTTCTATAAGAATACTAATTCGATTAGAATTAGGAACATGTAATTCTTTAATTTTAAATGATCAAATTTATAATTCTATTATTACAAGA	Arthropoda	Insecta	Hymenoptera	Formicidae	Ponerinae	Pachycondyla	Pachycondyla sp	identified	100	Home	52495	0	0	5	100																11354	14626	13251	13264	11001
Cluster_43	AACTTTATACTTGGAATATGAGCAGGAATAGGAGGATCAGCAATAAGTTTAATTATCCGAATTGAACTAGGACAACCAGGAAGATTTATTGGAGATGATCAAATCTATAATGTAGTAGTAACAGCT	Arthropoda	Insecta	Hemiptera	Pentatomidae	Pentatominae		Pentatominae sp.	Not identified	94.78	Bold	6	1	6.66667	0	0														6
Cluster_56	CACTTTATATTTTATTTTAGGTATATGAGCCGGAATATTAGGAACATCACTTAGATGAATCATTCGAATTGAATTAGGTATGCCAGGGTCATTTATTGGAGATGATCAAACATATAACGTAGTAGTTACTGCA	Arthropoda	Insecta	Hemiptera	Miridae	Mirinae	Creontiades	Creontiades pallidus	identified	99.25	Bold	4	1	6.66667	0	0										4
Cluster_58	AACATTATATTTTATTTTTGGAGCTTGAGCAGGAATAGTAGGAACTTCATTAAGTATACTAATTCGAGCTGAATTAGGTACTCCTGGAGCATTAATTGGAGATGACCAAATTTATAATGTTATTGTTACTG	Arthropoda	Insecta	Coleoptera	Carabidae	Harpalinae	Bradybaenus	Bradybaenus scalaris	identified	100	Home	16	0	0	1	20																		16
Cluster_64	AACATTATATTTTATTTTTGGAGCTTGAGCAGGAATAGTAGGAACTTTATTAAGTATACTAATTTGAGCTGAATTAGGTACTTCTGGAGCATTAATTGGAGATGACCAAATTTATAATGTTATTGTTACTGCA	Arthropoda	Insecta	Coleoptera	Carabidae	Harpalinae	Bradybaenus	Bradybaenus scalaris	identified	100	Home	5	0	0	1	20																		5
Cluster_131	AACTTTATACTTTATATTTGGAATATGAGCAGGTATAGTAGGATCCGCAATAAGTTTAATTATTCGAATTGAATTAGGACAACCAGGAAGATTTATTGGTGATGACCAAATTTATAATGTAGTAGTAACAGCT	Arthropoda	Insecta	Hemiptera	Pentatomidae	Pentatominae	Carbula	Carbula sp	identified	96.24	Bold	2	1	6.66667	0	0						2
Cluster_218	AATTTTATACTTTATTTTTGGAATATGATCTGGAATTATTGGATTATCATTAAGAATAATTATTCGATTAGAATTAGGTAACCCTGGCTCATTAATTGGAAATGATCAAATTTATAACTCTATTGTTACTACT	Arthropoda	Insecta	Hymenoptera	Perilampidae	Perilampinae		Perilampinae sp.	Not identified	91.73	Ncbi	11	1	6.66667	1	20		7																4
Cluster_240	TGTTTTATATTTAATTTTTGGGATATGATCAGGAATAGTAGGATTAATAATATCAATAATTATTCGGATAGAGTTATTAGGCCCAGGTTCATTATTAGGAAATGATCAATTATATAATTCAATTGTAACTAGT	Arthropoda	Insecta	Hymenoptera	Agaonidae	Agaoninae	Ceratosolen	Ceratosolen fusciceps	identified	99.15	Bold	6	1	6.66667	0	0			6
Cluster_268	AATTTTATATTTTATTTTTGGGATGTGATCAGGAATTATTGGTTTATCTTTAAGAATAATTATTCGTATAGAATTAGGAAATCCTGGTTCTTTAATTGGAAATGATCAAATTTATAATTCTATTGTTACAACT	Arthropoda	Insecta	Hymenoptera	Encyrtidae		Cryptanusia	Cryptanusia sp.	identified	97.7	Bold	14	2	13.3333	0	0							10								4
Cluster_352	ATTATTATATTTTATTTTTGGAATAAGATCAGGAATAATAGGATTATCTATAAGAATAATTATTCGAATAGAATTAGGAAACCCAGGATCTTTTATTGGAAGAGATCAAATTTATAATTCTATTGTAACTATA	Arthropoda	Insecta	Hymenoptera	Agaonidae	Sycophaginae	Apocryptophagus	Apocryptophagus testaceus	identified	98.13	Bold	4	1	6.66667	0	0								4
Cluster_562	AACTTTATATTTAATTTTTGGTGTTTGATCTGCAATGGTTGGAACAGCATTTAGTGTTTTAATTCGACTTGAGCTAGGTCAACCAGGAAGATTTATTGGAGATGATCAAATCTATAATGTTATAGTTACCGCA	Arthropoda	Collembola	Entomobryomorpha				Entomobryomorpha sp.	Not identified	89.47		6	1	6.66667	0	0														6
Cluster_688	GATTTTATATTTTATTTTTGGAATAATATCTGGAATTTTAGGATTATCAATAAGTATAATTATTCGAATAGAATTAGGGAATCCCGGGGCTTTAATTGGTAGCGATCAAATTTATAATTCAATGGTTACTATA	Arthropoda	Insecta	Hymenoptera				Hymenoptera	Not identified	89.23		3	1	6.66667	0	0										3
Cluster_793	TACATTATATTTTATTTTTGGTATTTGATCTGGTATAGTAGGAACTTCACTTAGATTATTAATTCGAGCTGAATTAGGTAATCCAGGATCTTTAATTGGTGATGATCAAATTTATAATACTATTGTTACAGCT	Arthropoda	Insecta	Lepidoptera	Noctuidae	Agaristinae	Aegoceropsis	Aegoceropsis sp	identified	100	Bold	2	0	0	1	20																2
Cluster_1120	AACAATGTATTTAATTTTTGGATTCTGATCCGCAATGGTAGGTACTGCGTTTAGAGTTCTTATTCGATTAGAGCTTGGTCAACCAGGAAGATTTATTGGGGATGATCAGATTTATAACGTATTAGTTACAGCA	Arthropoda	Collembola	Entomobryomorpha				Entomobryomorpha sp.	Not identified	87.97		4	0	0	1	20																4
Cluster_1404	TACTTTATATTTTATTATTGGAATTTGATCTGGCTTTTTAGGAGCTAGAATTAGTTTAATTATTCGTACTGAGTTGGGTATAGTTGGAAGGATTATTTTGGATGAACAAATTTATAATTCTATAGTAACAGCT	Rotifera	Bdelloidea	Bdelloidea_order_incertae_sedis	Philodinidae	unclassified	Macrotrachela	Macrotrachela ehrenbergi	Not identified	93.6		3	1	6.66667	0	0										3

## Sheet: Database pentatomid bug
#cluster	#sequences	Phylum	Class	Order	Family	Sub-family	Genus	Species	Blast statut	Blast identity (%)	DNA database	Number total of reads	Total number of positive samples	Detection frequency (%)	Pentatomidae_ASOW01430	Pentatomidae_ASOW01431	Pentatomidae_ASOW01432	Pentatomidae_ASOW01433	Pentatomidae_ASOW01434	Pentatomidae_ASOW01435	Pentatomidae_ASOW01436	Pentatomidae_ASOW01437	Pentatomidae_ASOW01438	Pentatomidae_ASOW01439	Pentatomidae_ASOW01440	Pentatomidae_ASOW01441	Pentatomidae_ASOW01442
Cluster_8	AACTTTATATTTTATATTCGGAATATGGGCAGGTATAGTAGGATCCGCAATAAGTCTAATCATTCGAATTGAATTAGGACAACCAGGAAGATTCATCGGTGATGATCAAATTTATAATGTAGTAGTAACAGCT	Arthropoda	Insecta	Hemiptera	Pentatomidae	Pentatominae	Carbula	Carbula curtana	identified	100		172431	13	100	12645	12061	14429	15611	14569	12878	14677	14682	15117	17532	12232	15788	210
Cluster_28	AACTTTATATTTTATATTCGGAATATGGGCAGGTATAGTAGGATCCGCAATAAGTCTAATCATTCGAATTGAATTAGGACAACCGGGAAGATTCATCGGTGACGATCAAATTTATAATGTAGTAGTAACAGCT	Arthropoda	Insecta	Hemiptera	Pentatomidae	Pentatominae	Carbula	Carbula curtana	identified	99.2481		15583	1	7.69231													15583
Cluster_99	AACTCTATATTTTATATTCGGAATATGAGCAGGTATAGTAGGATCCGCAATAAGTTTAATCATTCGAATTGAACTAGGACAACCAGGAAGATTCATCGGTGATGATCAAATTTATAATGTAGTAGTAACAGCC	Arthropoda	Insecta	Hemiptera	Pentatomidae	Pentatominae	Carbula	Carbula curtana	identified	99.2481		1441	11	84.6154	49	55	73	71		34		54	31	74	702	167	131
Cluster_86	AACATTATATTTTATTTTTGGAGCTTGATCCGGAATAGTAGGTACTTCTTTAAGAATTCTAATTCGAACTGAATTAGGTCATCCTGGAGCTTTAATTGGTGATGATCAAATTTATAATGTAATTGTAACAGCT	Arthropoda	Insecta	Diptera	Anthomyiidae	Pegomyinae	Pegoplata	Pegoplata nigroscutellata	identified	100		1181	5	38.4615				151				100	71	20	839
Cluster_129	AACTCTATATTTTATATTCGGAATATGGGCAGGTATAGTAGGATCCGCAATAAGTTTAATCATTCGAATTGAACTAGGACAACCAGGAAGATTCATCGGTGATGATCAAATTTATAATGTAATAGTAACAGCC	Arthropoda	Insecta	Hemiptera	Pentatomidae	Pentatominae	Carbula	Carbula curtana	identified	99.2481		512	7	53.8462		42	34	117		102	80		129	8
Cluster_656	AACTTTATATTTAATTTTTGGTGTTTGATCTGCAATGGTTGGAACAGCATTTAGTGTTTTAATTCGACTTGAGCTAGGTCAACCCGGAAGATTTATTGGAGATGACCAAATCTATAATGTTATAGTTACCGCA	Arthropoda	Collembola	Entomobryomorpha	Entomobryidae	Entomobryinae	Entomobrya	Entomobrya ligata	identified	100		52	6	46.1538	12	3			6	11		18			2
Cluster_1029	AACATTATATTTTATTTTTGGAGCTTGATCAGGAATAGTAGGTACTTCATTAAGAATTCTAATTCGAACTGAATTAGGTCATCCTGGAGCTTCAATTGGTGATGATCAAATTTATAACGTAATTGTAACAGCT	Arthropoda	Insecta	Diptera	Tachinidae	Phasiinae	Cylindromyia	Cylindromyia bicolor	identified	100		7	1	7.69231		7
