# Supplementary material for: DNA Metabarcoding as a Tool for Disentangling Food Webs in Agroecosystems
Source: Insects. 2020 May 11;11(5):294. doi: 10.3390/insects11050294 (PMC7290477; doi:10.3390/insects11050294)
Supplement: Supplementary file 1 [file insects-11-00294-s001.zip › Table S3.xlsx]

## Sheet: Database Bat fecals
#clusters	seed_sequences	blast_tax1	Class	Orders	Families	Sub-families	Genus	Species	Blast identity (%)	Total number of positive samples	Total number of reads	ASOW01727	ASOW01728	ASOW01729	ASOW01730	ASOW01731	ASOW01732	ASOW01733	ASOW01734	ASOW01735	ASOW01736	ASOW01737	ASOW01738	ASOW01739	ASOW01740	ASOW01741	ASOW01742	ASOW01743	ASOW01744	ASOW01745	ASOW01746	ASOW01747	ASOW01748	ASOW01750	ASOW01751	ASOW01752	ASOW01753	ASOW01754	ASOW01755	ASOW01756	ASOW01759	ASOW01760	ASOW01761	ASOW01762	ASOW01764	ASOW01765	ASOW01766	ASOW01767	ASOW01768
Cluster_24	TACTTTATATTTTATTTTTGGTATTTGAAGAGGAATAGTTGGAACATCTTTAAGTATTCTTATTCGTGCTGAATTAGGTAATCCAGGATCTTTAATTGGTGATGATCAAATTTACAATACAATTGTTACAGCA	Arthropoda	Insecta	Lepidoptera	Crambidae	Pyraustinae	Achyra	Achyra coelatalis	99.25	35	14747	244		24	52	221	113	870	625			78	19	23			14								551				1635					53
Cluster_46	AACTTTATATTTTATTTTTGGTATTTGAGCAGGAATAGTAGGAACATCTTTAAGTTTACTAATTCGAGCTGAATTAGGAAATCCCGGATCCTTAATTGGAGATGATCAAATTTACAATACTATTGTAACAGCT	Arthropoda	Insecta	Lepidoptera	Crambidae	Spilomelinae	Spoladea	Spoladea recurvalis	100	18	9047							78																	773							11
Cluster_11	CACTTTATATTTTATTTTAGGTATATGAGCCGGAATATTAGGAACATCACTTAGATGAATCATTCGAATTGAATTAGGTATGCCAGGGTCATTTATTGGAGATGATCAAACATATAACGTAGTAGTTACTGCA	Arthropoda	Insecta	Hemiptera	Miridae	Mirinae	Creontiades	Campylomma sp.	100	15	48624																																2389		6967
Cluster_10	AACATTATATTTTATTTTTGGAATTTGAAGAGGAATAGTAGGAACCTCATTAAGATTATTAATTCGTGCTGAATTAGGTAATCCTGGATCTTTAATTGGTGATGATCAAATTTATAATACTATTGTAACAGCT	Arthropoda	Insecta	Lepidoptera	Noctuidae	Heliothinae	Adisura	Adisura bella	100	14	28246							248	2126								79					36	5262	4858					8343	4212			1743
Cluster_14	AACATTATATTTCATTTTTGGAGCTTGAGCTGGTATAGTAGGCACATCACTAAGAATTTTAATCCGAACAGAACTAGGACAACCAGGTTATTTAATTGGAGATGATCAAACTTATAATGTTATTGTAACCGCA	Arthropoda	Insecta	Orthoptera	Gryllidae	Gryllinae	Gryllus	Gryllus bimaculatus	100	14	21743
Cluster_27	AACATTATATTTTATTTTTGGAATTTGAGCTGGAATAGTAGGAACTTCTTTAAGTTTATTAATTCGAGCAGAATTAGGTAATCCTGGGTCTTTAATTGGAGATGATCAAATTTATAATACTATTGTTACAGCT	Arthropoda	Insecta	Lepidoptera	Noctuidae	Heliothinae	Helicoverpa	Helicoverpa assulta	100	14	14327																							29
Cluster_62	CACTTTATATTTTATTTTTGGAATTTGAAGAGGAATAATTGGTACATCTTTAAGTCTTCTTATTCGTGCTGAATTAGGTAATCCTGGCTCACTAATTGGTGATGATCAAATTTATAATACAATTGTAACAGCT	Arthropoda	Insecta	Lepidoptera	Crambidae	Pyraustinae	Achyra	Achyra nudalis	100	12	7080							379	794	46						100	22								2515				38				1765
Cluster_17	AACTTTATATTTTATTTTTGGTATTTGAGCAGGAATAGTAGGAACTTCATTAAGATTATTAATTCGAGCAGAATTAGGTAATCCTGGATCCTTAATTGGAGATGATCAAATTTATAATACTATTGTTACAGCT	Arthropoda	Insecta	Lepidoptera	Erebidae	Erebinae	Grammodes	Grammodes stolida	100	12	24048							164															2293															56
Cluster_19	AACTTTATATTTTATTTTTGGAATCTGAGCTGGAATAGTAGGAACATCATTAAGATTACTAATTCGAGCTGAATTAGGTACCCCTGGATCTTTAATTGGTGATGACCAAATTTATAATACTATTGTGACAGCC	Arthropoda	Insecta	Lepidoptera	Noctuidae	Plusiinae	Trichoplusia	Trichoplusia ni	100	10	18455																						1572	1602					379
Cluster_101	AACTTTATATTTTATTTTTGGAATTTGAGCTGGTATAGTAGGAACTTCACTTAGATTATTAATTCGAGCTGAATTAGGAACCCCTGGATCTTTAATTGGTGATGATCAAATTTATAATACTATTGTAACTGCT	Arthropoda	Insecta	Lepidoptera	Noctuidae	Bagisarinae	Amyna	Amyna axis	100	9	3777							80			7	6													7				1352
Cluster_990	CACTTTATATTTTATTTTAGGTATATGAGCCGGAATATTAGGAACATCACTTAGATGAATCATTCGAATTGAATTAGGTATGCCAGGGTCATTTATTGGAGATGATCAAACATATAACGTAGTAGTTACTG	Arthropoda	Insecta	Hemiptera	Miridae	Mirinae	Creontiades	Creontiades pallidus	99.24	9	121																																5		21
Cluster_16	AACATTATATTTTATTTTTGGAATTTGAGCAGGAATAGTAGGAACTTCATTAAGTTTATTAATTCGAGCTGAATTAGGAACTCCTGGCTCTTTAATTGGAGATGATCAAATTTATAATACTATTGTCACAGCT	Arthropoda	Insecta	Lepidoptera	Noctuidae	Amphipyrinae	Sesamia	Sesamia calamistis	100	8	20460
Cluster_107	AACTTTATATTTTATTTTTGGAATTTGAGCAGGAATAGTAGGAACATCTTTAAGATTATTAATTCGAGCTGAATTAGGAAATCCTGGTTCTTTAATTGGAGATGATCAAATTTATAATACAATTGTTACAGCT	Arthropoda	Insecta	Lepidoptera	Crambidae	Odontiinae	Tegostoma	Tegostoma sp.	100	8	3470	1985			69			79			5
Cluster_57	AACATTATATTTTATTTTTGGAATTTGAGCAGGAATAGTAGGAACTTCTTTAAGTTTATTAATTCGAGCTGAATTAGGTAATCCTGGATCTTTAATTGGAGATGATCAAATTTATAATACTATTGTTACAGCT	Arthropoda	Insecta	Lepidoptera	Noctuidae	Heliothinae	Heliocheilus	Heliocheilus albipunctella	100	7	12242							297															1551	4476								23		16
Cluster_20	AACTTTATATTTTATTTTTGGAATTTGAGCAGGAATAGTAGGAACTTCATTAAGATTACTAATTCGAGCTGAATTAGGAACCCCTGGATCTTTAATTGGAGATGATCAAATTTATAATACTATTGTTACAGCT	Arthropoda	Insecta	Lepidoptera	Noctuidae			Noctuidae	100	7	17433	6979			8714							32																					24
Cluster_55	AACATTATATTTTATTTTTGGAATTTGAGCTGGAATAGTTGGAACTTCATTAAGATTATTAATTCGAGCTGAATTAGGAACTCCAGGATCTTTAATTGGAGATGATCAAATTTATAATACTATTGTAACAGCA	Arthropoda	Insecta	Lepidoptera	Noctuidae	Noctuinae	Spodoptera	Spodoptera exigua	100	7	8035					4430		63						207
Cluster_111	AACATTATATTTTATTTTTGGAATTTGAGCTGGTATAGTTGGAACTTCTTTAAGATTACTAATTCGAGCTGAATTAGGGACCCCTGGATCTTTAATTGGAGATGATCAAATTTATAATACTATTGTAACAGCT	Arthropoda	Insecta	Lepidoptera	Noctuidae	Noctuinae	Mythimna	Mythimna sp.	100	7	5174																																1244	167
Cluster_115	AACATTATATTTTATTTTTGGAATTTGAGCAGGAATAATTGGAACTTCTTTAAGTCTTTTAATTCGAGCTGAATTAGGAACTCCTGGATCTTTAATTGGAGATGATCAAATTTATAATACTATTGTTACAGGT	Arthropoda	Insecta	Lepidoptera	Pyralidae	Phycitinae	Ancylosis	Ancylosis nubeculella	100	7	2975					839
Cluster_121	AACATTATATTTTATTTTTGGAATTTGAGCTGGTATAGTTGGAACTTCTTTAAGATTATTAATTCGAGCTGAATTAGGAACCCCTGGATCTTTAATTGGAGATGACCAAATTTATAATACTATCGTAACAGCT	Arthropoda	Insecta	Lepidoptera	Noctuidae	Noctuinae	Adisura	Adisura bella	100	7	2375
Cluster_1044	AACTTTATATTTTATATTTGGAGCATGAGCAGGAATAGTAGGAACATCAATAAGAATAATCATCCAAGCAGAACTAGGACAACCAGGATCAATAATTGGAGATGATCAAATTTATAATGTAATCATTACAGCA	Arthropoda	Insecta	Orthoptera	Acrididae	Oedipodinae	Oedaleus	Oedaleus decorus	98.44	7	130																				16											14
Cluster_549	GACTTTATATTTTATATTTGGAGCATGAGCAGGAATAGTAGGAACATCAATAAGAATAATCACCCGAGCAGAATTAGGACAACCAGGATCAATAATTGGAGATGATCAAATTTATAATGTAATCATTACAGCA	Arthropoda	Insecta	Orthoptera	Acrididae	Oedipodinae	Oedaleus	Oedaleus decorus	97.66	6	296																				38				27
Cluster_41	AACATTATATTTTATTTTTGGTATTTGAGCAGGAATAGTCGGAACTTCATTAAGTATATTAATTCGAGCAGAATTAGGTAATCCAGGATCTTTAATTGGTGACGATCAAATTTATAATACTATTGTTACTGCC	Arthropoda	Insecta	Lepidoptera	Erebidae	Scoliopteryginae	Anomis	Anomis flava	100	5	9472						10						25									21
Cluster_151	TACTTTATATTTTATTTTTGGTATTTGGTCAGGTTTAGTAGGTACAAGTTTAAGTTTATTAATTCGAGCAGAATTAGGTCAACCAGGTTCTTTAATTGGTGATGATCAAATTTATAATGTAATTGTTACTGCT	Arthropoda	Insecta	Neuroptera	Chrysopidae	Chrysopinae	Mallada	Mallada signatus	97.74	5	2953							62	2590							225
Cluster_327	TACATTATATTTTATTTTTGGAATTTGAGCAGGAATAGTAGGTACTTCTTTAAGTCTTTTAATTCGAGCTGAATTAGGAAATCCTGGTTCTTTAATTGGAGATGATCAAATTTATAATACTATTGTAACAGCT	Arthropoda	Insecta	Lepidoptera	Nolidae	Chloephorinae	Garella	Garella nilotica	100	5	292							46			32
Cluster_71	AACATTATATTTTATTTTTGGAATTTGAGCTGGAATAGTCGGAACTTCTTTAAGTTTATTAATTCGAGCTGAATTAGGGACTCCAGGATCTTTAATTGGAGATGATCAAATTTATAATACTATTGTAACAGCT	Arthropoda	Insecta	Lepidoptera	Noctuidae	Noctuinae	Spodoptera	Spodoptera cilium	100	4	10671																						2689	133		4802								3047
Cluster_21	AACATTATATTTTATTTTTGGAATTTGAGCAGGTATAGTAGGAACATCATTAAGATTATTAATTCGTGCTGAATTAGGTAATCCTGGATCATTAATTGGAGATGATCAAATTTATAATACTATTGTAACAGCT	Arthropoda	Insecta	Lepidoptera	Geometridae	Ennominae	Isturgia	Isturgia pulinda	100	4	16397								3116							3004	9887
Cluster_31	AACTCTATACTTCGTATTCGGAGCCTGATCAGGAATGGTCGGAACATCCCTAAGAATACTAATCCGAACAGAACTTGGACAACCAGGATCCCTAATCGGAGACGACCAAATCTATAACGTTATCGTTACAGCT	Arthropoda	Insecta	Blattodea	Termitidae	Macrotermitinae	Odontotermes	Odontotermes sp.	97.73	4	11763																				947						10658						61	97
Cluster_42	AACATTATATTTTATTTTTGGAATTTGAGCAGGAATAGTAGGAACTTCATTAAGATTATTAATTCGTGCAGAATTAGGAACCCCCGGATCTTTAATTGGAGATGATCAAATTTATAATACTATTGTAACAGCT	Arthropoda	Insecta	Lepidoptera	Erebidae	Hypeninae	Hypena	Hypena laceratalis	100	4	10842																																2085	2987
Cluster_38	AACTTTATATTTTATTTTCGGAATTTGATCAGGGATAGTAGGAACATCTTTAAGTCTTTTAATTCGAGCTGAATTAGGTACCCCAGGCTCTTTAATTGGAGATGATCAAATTTATAATACTATTGTAACTGGT	Arthropoda	Insecta	Lepidoptera	Pyralidae	Phycitinae	Thylacoptila	Thylacoptila paurosema	100	4	9713							2865				4208														2541								99
Cluster_73	AACTTTATATTTTATTTTTGGAATTTGAGCTGGGATAGTAGGTACCTCTTTAAGATTATTAATTCGTGCTGAATTAGGTACTCCCGGATCCTTAATTGGTGATGATCAAATTTATAATACTATTGTTACAGCT	Arthropoda	Insecta	Lepidoptera	Erebidae	Hypeninae	Hypena	Hypena masurialis	100	4	7877		2234									2518																				2922
Cluster_75	AACTTTATATTTTATTTTTGGAATTTGAGCAGGAATAGTTGGAACTTCTTTAAGTTTATTAATTCGAGCTGAATTAGGAAATCCAGGATCATTAATTGGAGATGATCAAATTTACAATACTATTGTTACAGCT	Arthropoda	Insecta	Lepidoptera	Crambidae	Multi-affiliation	Multi-affiliation	Marasmia poeyalis	100	4	4960																								243
Cluster_15	AACATTATATTTTATTTTTGGGATCTGAGCAGGTATAGTAGGTACATCCCTAAGATTATTAATTCGTGCAGAATTAGGAAATCCTGGATCCTTAATTGGAGATGACCAAATTTATAATACTATTGTAACAGCT	Arthropoda	Insecta	Lepidoptera	Geometridae	Ennominae	Isturgia	Isturgia disputaria	100	3	20282					8123
Cluster_28	AACATTATATTTTATTTTTGGAATTTGAGCAGGAATAGTAGGAACTTCTTTAAGTTTATTAATTCGAGCAGAATTAGGAAATCCAGGTTCTCTAATTGGAGATGATCAAATTTATAATACAATTGTCACAGCC	Arthropoda	Insecta	Lepidoptera	Sphingidae	Sphinginae	Agrius	Agrius convolvuli	100	3	12634																	12430
Cluster_131	AACATTATATTTTATTTTTGGAATTTGAGCTGGTATAGTAGGAACTTCTTTAAGATTATTAATTCGAGCAGAATTAGGAAACCCCGGATCTTTAATTGGAGATGACCAAATTTATAATACTATTGTTACAGCT	Arthropoda	Insecta	Lepidoptera	Tortricidae	Tortricinae	Adoxophyes	Adoxophyes thoracica	99.25	3	2247																							1171					1070
Cluster_156	TACTTTATATTTTATTTTTGGAATTTGAGCAGGTATAGTAGGAACTTCATTAAGCCTATTAATTCGAGCTGAATTAGGTAATCCTGGATCATTAATTGGAGATGATCAAATTTATAATACTATTGTAACAGCT	Arthropoda	Insecta	Lepidoptera	Noctuidae	Acontiinae	Acontia	Acontia sp.	100	3	1555								109								1435
Cluster_192	TACTTTATATTTCATTTTCGGAGCTTGATCCGGAATAGTAGGAACTTCCCTAAGTATCTTAATTCGAGCTGAATTAGGACATCCTGGAGCACTAATTGGAGATGACCAAATTTATAATGTAATTGTAACAGCT	Arthropoda	Insecta	Diptera	Calliphoridae	Chrysomyinae	Chrysomya	Chrysomya marginalis	99.25	3	1177																											357		809
Cluster_207	AACATTATACTTTATTTTTGGAATTTGAGCAGGAATAGTAGGAACCTCATTAAGATTATTAATTCGAGCAGAATTAGGAACTCCAGGATCTTTAATTGGAGATGATCAAATTTATAATACTATTGTTACAGCT	Arthropoda	Insecta	Lepidoptera	Notonectidae	Phalerinae	Antheua	Antheua simplex	99.25	3	703
Cluster_181	AACATTATATTTTATTTTTGGAATTTGAGCAGGAATAGTAGGAACTTCATTAAGATTACTAATTCGAGCAGAATTAGGAACTCCTGGATCTTTAATTGGAGATGATCAAATTTATAATACAATTGTAACAGCA	Arthropoda	Insecta	Lepidoptera	Sphingidae	Macroglossinae	Hyles	Hyles sp	100	3	669										592
Cluster_261	AACATTATATTTTATTTTTGGAATTTGAGCTGGTATAGTAGGAACTTCACTAAGATTATTAATTCGAGCTGAATTAGGAAACCCTGGATCTTTAATTGGAGATGATCAAATTTATAATACTATTGTTACTGCT	Arthropoda	Insecta	Lepidoptera	Erebidae	Erebinae	Trigonodes	Trigonodes hyppasia	100	3	467
Cluster_341	CACCTTATATTTTATTTTTGGTATTTGATCAGGAATAGTCGGAACTTCTCTTAGTCTTCTTATTCGAGCTGAATTAGGAAATCCTGGCTCTCTTATTGGAGACGATCAAATTTATAACACAATTGTCACAGGA	Arthropoda	Insecta	Lepidoptera	Pyralidae	Galleriinae	Lamoria	Lamoria imbella	100	3	277																												29
Cluster_354	TACTTTATATTTTATTTTTGGAATTTGAGCAGGAATAGTTGGAACATCTTTAAGCCTATTAATTCGAGCTGAATTAGGCAACCCAGGATCTTTAATTGGAGATGATCAAATTTATAATACTATTGTAACAGCT	Arthropoda	Insecta	Lepidoptera	Noctuidae	Acontiinae	Acontia	Acontia gratiosa	100	3	209								180					15
Cluster_447	AACATTATATTTTATTTTTGGAATTTGAGCAGGAATAGTAGGAACATCTTTAAGATTATTAATTCGTGCCGAATTAGGAACCCCAGGATCTTTAATTGGAGATGATCAAATTTATAATACTATTGTTACAGCT	Arthropoda	Insecta	Lepidoptera	Noctuidae	Condicinae	Condica	Condica capensis	100	3	201																94
Cluster_756	AACATTATATTTTATTTTTGGAATTTGAGCTGGAATAGTAGGAACTTCTTTAAGTTTATTAATTCGAGCAGAATTAGGTAATCCTGGATCCTTAATTGGGGATGATCAAATTTATAATACTATTGTTACAGCT	Arthropoda	Insecta	Lepidoptera	Noctuidae	Heliothinae	Helicoverpa	Helicoverpa armigera	98.5	3	116																						11
Cluster_887	AACATTATATTTTATTTTTGGAATTTGAAGAGGAATAGTAGGAACTTCTTTAAGTTTATTAATTCGAGCAGAATTAGGTAATCCTGGATCTTTAATTGGAGATGATCAAATTTATAATACTATTGTTACAGCT	Arthropoda	Insecta	Lepidoptera	Noctuidae	Heliothinae	Helicoverpa	Helicoverpa armigera	98.5	3	101																						24	73
Cluster_1123	AACTTTATATTTTATATTTGGAGCATGAGCAGGAATAGTAGGAACATCAATAAGAATAATCATCCGAGCAGAACTAGGACAACCAGGATCAATAATTGGAGATGATCAAATTTATAATGTAATCATCACAGCA	Arthropoda	Insecta	Orthoptera	Acrididae	Oedipodinae	Oedaleus	Oedaleus decorus	98.44	3	84																								21
Cluster_963	AACATTATATTTTATTTTTGGAATTTGAGCAGGAATAGTAGGAACTTCTTTAAGTTTATTAATTCGAGCTGAATTAGGAACTCCAGGATCTTTAATTGGAGATGATCAAATTTATAATACTATTGTAACAGCT	Arthropoda	Insecta	Lepidoptera	Noctuidae	Multi-affiliation	Spodoptera	Spodoptera sp.	100	3	83																						47	11										25
Cluster_690	AACTTTATATTTCATATTTGGAGCATGAGCAGGAATAGTAGGGACATCAATAAGAATAATCATCCGAGCAGAACTAGGACAACCAGGATCAATAATTGGAGATGATCAAATTTATAATGTAATCATTACAGCA	Arthropoda	Insecta	Orthoptera	Acrididae	Oedipodinae	Oedaleus	Oedaleus decorus	97.66	3	66														3						21
Cluster_1825	AACATTATATTTTATTTTTGGTATTTGGTCAGGTTTAGTAGGTACAAGTTTAAGTTTATTGATTCGAGCAGAATTAGGTCAACCAGGTTCTTTAATTGGTGATGATCAAATTTATAATGTAATTGTTACTGCT	Arthropoda	Insecta	Neuroptera	Chrysopidae	Chrysopinae	Mallada	Mallada signatus	97.73	3	35								22
Cluster_1218	GACTTTATATTTTATATTTGGAGCATGAGCAGGAATAGTAGGAACATCAATAAGAATAATTATCCGAGCAGAACTAGGACAACCAGGATCAATAATTGGAGATGATCAAATTTATAATGTAATCATTACAGCA	Arthropoda	Insecta	Orthoptera	Acrididae	Oedipodinae	Oedaleus	Oedaleus decorus	99.22	3	29																								17							8
Cluster_1231	AACATTATATTTCATTTTTGGAGCTTGAGCTGGTATAGTAGGCACATCACTAAGAATTTTAATCCGAACAGAACTAGGACAACCAGGTTATTTAATTGGAGATGATCAAACTTATAATGTTATTGTAACCG	Arthropoda	Insecta	Orthoptera	Gryllidae	Gryllinae	Gryllus	Gryllus bimaculatus	100	3	19
Cluster_1296	AACTTTATATTTCATTTTTGGTATTTGAGCAGGTATAGTTGGAACTTCATTAAGTATATTAATTCGAGCAGAATTAGGAAATCCAGGATCTTTAATTGGAGATGATCAAATTTATAATACTATTGTTACTGCC	Arthropoda	Insecta	Lepidoptera	Erebidae	Scoliopteryginae		Scoliopteryginae sp	100	2	18																																10	8
Cluster_80	AACTTTATATTTTATTTTTGGAATTTGAGCAGGAATAGTAGGTACTTCATTAAGTTTATTAATTCGAGCTGAATTAGGAAATCCAGGATCATTAATTGGAGATGATCAAATCTATAATACTATTGTAACAGCT	Arthropoda	Insecta	Lepidoptera	Erebidae	Catocalinae	Rhesala	Rhesala moestalis	100	2	5446
Cluster_83	AACACTATACTTCGTATTCGGAGCCTGATCAGGAATGGTTGGAACATCCCTAAGAATACTAATCCGAACAGAACTTGGACAACCAGGATCCCTAATTGGAGACGATCAAATCTACAACGTCATCGTCACAGCC	Arthropoda	Insecta	Blattodea	Termitidae	Macrotermitinae	Macrotermes	Macrotermes subhyalinus	100	2	4164											22			4142
Cluster_114	AACTTTATATTTTATTTTTGGAATCTGAGCAGGAATAGTTGGTACATCTTTAAGATTATTAATTCGAGCTGAATTAGGTAATCCAGGATCATTAATTGGAGATGACCAAATTTATAATACTATTGTAACAGCT	Arthropoda	Insecta	Lepidoptera	Erebidae	Erebinae	Ericeia	Ericeia inangulata	99.25	2	3679								1135
Cluster_94	AACATTATATTTTATTTTTGGAATTTGAGCAGGAATAGTTGGAACATCATTAAGATTATTAATTCGAGCTGAATTAGGAAATCCTGGATCTTTAATTGGAGATGATCAAATTTATAATACTATTGTTACAGCA	Arthropoda	Insecta	Lepidoptera	Geometridae	Sterrhinae	Scopula	Scopula adelpharia	100	2	3448													3421											27
Cluster_155	TACTTTATATTTTATATTCGGAGCATGAGCAGGAATAGTAGGAACATCAATAAGAATAATTATTCGTGCAGAATTAGGTCAACCAGGATCAATAATTGGAGATGATCAAATTTATAATGTCATTATTACAGCA	Arthropoda	Insecta	Orthoptera	Acrididae	Oedipodinae	Trilophidia	Trilophidia conturbata	97.74	2	1450																4
Cluster_218	AACATTATATTTTATTTTTGGAATTTGATCGGGAATAGTAGGAACATCTTTAAGATTATTAATTCGAGCCGAATTAGGTAATCCTGGATCTTTAATTGGAGATGATCAAATTTATAATACTATTGTTACTGCA	Arthropoda	Insecta	Lepidoptera	Erebidae	Aganainae	Asota	Asota heliconia	98.45	2	620																																		177		443
Cluster_242	AACTTTATATTTTATTTTTGGAATTTGATCAGGAATAATTGGAACATCTTTAAGTTTATTAATTCGAGCAGAATTAGGTAACCCAGGATCTTTAATTGGAGATGATCAAATTTACAATACTATTGTAACAGCT	Arthropoda	Insecta	Lepidoptera	Crambidae	Spilomelinae	Duponchelia	Duponchelia fovealis	100	2	549
Cluster_306	AACTTTATACTTCATTTTCGGAGCTTGAGCTGGGATAGTAGGTACCTCTTTAAGTATCTTAATTCGAACGGAACTAGGACAACCAGGTTATTTAATTGGAGATGATCAAACATATAATGTTATCGTAACTGCA	Arthropoda	Insecta	Orthoptera	Gryllidae	Gryllinae	Acheta	Acheta domesticus	99.25	2	327													276																	51
Cluster_488	AACTTTATATTTTATTTTTGGAATTTGAGCTGGAATAGTAGGAACTTCATTAAGATTATTAATTCGAGCTGAATTAGGAACTCCAGGATCTTTAATTGGAGACGATCAAATTTATAATACTATTGTCACAGCA	Arthropoda	Insecta	Lepidoptera	Noctuidae	Noctuinae	Cerastis	Cerastis rubricosa	97.74	2	158						151						7
Cluster_553	AACTTTATATTTCGTATTTGGAATCTGATCAGGAATAGTAGGTACATCATTAAGATGACTAATTCGAATTGAACTAGGACAACCTGGATCATTTATTGGAGACGACCAAATCTATAATGTTATTGTAACAGCA	Arthropoda	Insecta	Hemiptera	Notonectidae	Anisopinae	Anisops	Anisops sardeus	100	2	126
Cluster_584	AACATTATATTTTATTTTTGGAATCTGAGCAGGAATAGTAGGAACTTCATTAAGATTATTAATTCGTGCTGAATTAGGAAATCCAGGTTCTTTAATTGGCGATGATCAAATTTATAATACTATTGTTACAGCT	Arthropoda	Insecta	Lepidoptera	Erebidae	Erebinae	Rhabdophera	Rhabdophera exarata	98.5	2	126
Cluster_673	AACTTTATATTTTATTTTTGGTATTTGAGCGGGAATAGTAGGAACATCTTTAAGTTTACTAATTCGAGCTGAATTAGGAAATCCCGGATCCTTAATTGGAGATGATCAAATTTATAATACTATTGTAACAGCT	Arthropoda	Insecta	Lepidoptera	Crambidae	Spilomelinae	Spoladea	Spoladea recurvalis	99.25	2	97
Cluster_649	AACATTATATTTTATTTTTGGAATTTGAGCAGGAATAGTAGGAACCTCATTAAGATTACTAATTCGAGCAGAATTAGGAACCCCCGGATCTTTTATTGGAGATGACCAAATTTATAATACAATCGTAACAGCT	Arthropoda	Insecta	Lepidoptera	Sphingidae	Macroglossinae	Hippotion	Hippotion gracilis	100	2	87
Cluster_793	AACATTATATTTCATTTTTGGAGCTTGAGCTGGTATAGTAGGCACATCACTAAGAATTTTAATCCAAACAGAACTAGGACAACCAGGTTATTGAATTGGAGATGATCAAACTTATAATGTTATTGTAACCGCA	Arthropoda	Insecta	Orthoptera	Gryllidae	Gryllinae	Gryllus	Gryllus bimaculatus	98.5	2	37
Cluster_1348	AACATTATATTTTATTTTTGGTATTTGAGCAGGAATAGTAGGTACTTCATTAAGTATATTAATTCGAGCAGAATTAGGTAATCCAGGATCTTTAATTGGTGACGATCAAATTTATAATACTATTGTTACTGCC	Arthropoda	Insecta	Lepidoptera	Erebidae	Scoliopteryginae	Anomis	Anomis flava	98.5	2	28
Cluster_2159	AACATTATATTTTATTTTTGGAATTTGAGCAGGAATAGTAGGAACTTCTTTAAGTTTATTAATTCGAGCAGAATTAGGTAATCCTGGATCTTTAATTGGTGATGACCAAATTTATAATACTATTGTGACAGCC	Arthropoda	Insecta	Lepidoptera	Noctuidae		Uraba	Uraba lugens	97.73	2	25																						3	22
Cluster_1346	AACATTATATTTTATTTTTGGAATTTGAGCAGGTATAGTAGGAACATCATTAAGATTATTAATTCGAGCTGAATTAGGAAATCCAGGATCTTTAATTGGTGATGATCAAATTTATAATACTATTGTAACAGCC	Arthropoda	Insecta	Lepidoptera	Uraniidae	Epipleminae	Phazaca	Phazaca theclata	100	2	23						10
Cluster_1709	AACTTTATATTTTATTTTTGGAATTTGATCAGGAATAGTAGGTACTTCATTAAGTCTTTTAATTCGAGCTGAATTAGGAACTCCTGGTTCTTTAATTGGAGATGATCAAATTTACAATACTATTGTTACTGGT	Arthropoda	Insecta	Lepidoptera	Pyralidae	Phycitinae	Morosaphycita	Morosaphycita oculiferella	97.74	2	18
Cluster_175	AACTTTATATTTTATTTTTGGAATTTGAGCAGGTATAGTTGGAACTTCTTTAAGTTTATTAATTCGAGCAGAACTAGGAAATCCTGGATCATTAATTGGTGATGATCAAATTTATAATACTATTGTTACAGCA	Arthropoda	Insecta	Lepidoptera	Erebidae	Erebinae	Sphingomorpha	Sphingomorpha chlorea	100	1	399																																					399
Cluster_531	TATATTATATTTTATTTTTGGTATATGATCTGGAATTATTGGTTTATCTTTAAGAATAATTATTCGATTAGAATTAGGATGTCCTGGATCATTAATTGGAAATGATCAAATTTACAATTCAATTGTTACTACT	Arthropoda	Insecta	Hymenoptera	Perilampidae	Perilampinae	Perilampus	Perilampus sp.	100	1	9
Cluster_35	AACTTTATATTTTATCTTTGGAATTTGAGCAGGTATATTAGGAACATCTTTAAGACTTTTAATTCGAGCTGAATTAGGAAATCCTGGACAATTAATTGGAGATGATCAAATTTATAATACTATTGTAACAGCC	Arthropoda	Insecta	Lepidoptera	Geometridae	Sterrhinae	Traminda	Traminda neptunaria	100	1	10801									10801
Cluster_112	AACATTATATTTTATTTTTGGAATTTGAGCAGGAATAGTTGGAACTTCTTTAAGATTATTAATTCGAGCTGAATTAGGTAATCCTGGATCTTTAATTGGAGATGATCAAATTTATAATACTATTGTTACAGCT	Arthropoda	Insecta	Lepidoptera	Erebidae	Herminiinae	Polypogon	Polypogon fractalis	100	1	2511
Cluster_125	AACATTATATTTTATTTTTGGTATTTGAGCTGGGATAGTTGGAACTTCATTAAGATTATTAATTCGAGCAGAATTAGGAACCCCTGGATCTTTAATTGGAGATGATCAAATTTATAACACTATTGTAACAGCT	Arthropoda	Insecta	Lepidoptera	Noctuidae	Noctuinae	Leucania	Leucania sp.	98.48	1	2424
Cluster_129	AACTTTATATTTTATTTTTGGTATTTGAGCAGGTATAATTGGAACTTCATTAAGATTATTAATTCGAGCTGAATTAGGTACCCCCGGATCTTTAATTGGAGATGACCAAATTTATAATACTATTGTTACAGCT	Arthropoda	Insecta	Lepidoptera	Geometridae	Larentiinae	Pasiphila	Pasiphila derasata	100	1	2242						2242
Cluster_135	TACATTATACTTTATATTTGGAGCATGAGCTGGAATAGTTGGAACATCAATAAGAATAATTATCCGTGCAGAACTTGGTCAACCAGGATCACTTATTGGAGATGATCAAATCTATAATGTAATTATTACAGCA	Arthropoda	Insecta	Orthoptera	Acrididae	Gomphocerinae	Stenohippus	Stenohippus maculifemur	99.24	1	1930
Cluster_171	AACTTTATATTTTATTTTTGGAATTTGATCAGGAATAGTGGGAACATCTTTAAGTCTTCTTATTCGAGCTGAATTAGGAACTCCAGGTTCATTAATTGGAGATGATCAAATTTATAATACTATTGTTACTGGT	Arthropoda	Insecta	Lepidoptera	Limacodidae	Limacodinae	Scopelodes	Scopelodes sericea	98.39	1	1234
Cluster_167	TACATTATATTTTATATTTGGAGCATGAGCAGGAATAGTGGGAACATCAATAAGAATAATTATCCGTGCAGAATTAGGACAACCAGGATCTATAATTGGAGACGACCAAATTTATAATGTTATTATTACAGCC	Arthropoda	Insecta	Orthoptera	Acrididae		Arcotylus	Arcotylus longipes	98.77	1	1173
Cluster_258	AACTTTATATTTTATTTTTGGAATTTGATCAGGAATAGTAGGTACTTCCCTAAGTTTATTAATTCGTGCTGAATTAGGAACTCCAGGTTCTTTAATTGGAGATGATCAAATTTATAACACTATTGTTACTGGT	Arthropoda	Insecta	Lepidoptera	Pyralidae	Phycitinae	Cadra	Cadra sp.	100	1	541																																	541
Cluster_355	AACTTTATATTTTATCTTTGGAATTTGAGCAGGAATAGTAGGAACATCTTTAAGACTTTTAATTCGAGCTGAATTAGGTAACCCAGGCTCTTTAATTGGTGATGATCAAATTTATAATACTATTGTTACAGCT	Arthropoda	Insecta	Lepidoptera	Gelechiidae	Gelechiinae	Caryocolum	Caryocolum petrophila	98.5	1	328																						328
Cluster_394	AACTTTATATTTTATTTTTGGAAGATGAGCAGGTATGGCCGGAACATCTTTAAGAATTTTAATTCGAATAGAATTAGGATCCCCAGGAACTTTAATTGGAGATGACCAAATCTATAATGTAATTGTTACTGCC	Arthropoda	Insecta	Lepidoptera	Lycaenidae	Theclinae		Theclinae	97	1	219																																						219
Cluster_425	AACATTATATTTTATTTTTGGAATTTGAGCAGGTATAGTAGGAACTTCTTTAAGATTACTAATTCGAGCTGAATTAGGTAATCCAGGATCTTTAATTGGAGATGATCAAATTTATAATACTATTGTAACAGCC	Arthropoda	Insecta	Lepidoptera	Oecophoridae	Oecophorinae	Brachynemata	Brachynemata sp.	99.25	1	209							209
Cluster_511	AACATTATATTTTATTTTTGGAATTTGAGCAGGTATAGTAGGAACTTCATTAAGATTACTAATTCGAGCAGAATTGGGCACCCCAGGATCTTTAATTGGAGATGACCAAATTTATAATACCATTGTTACAGCT	Arthropoda	Insecta	Lepidoptera	Sphingidae	Macroglossinae	Daphnis	Daphnis nerii	100	1	170
Cluster_514	AACATTATATTTTATTTTTGGAATTTGAGCAGGAATAGTAGGAACTTCTTTAAGTTTATTAATTCGAGCTGAATTAGGGACCCCAGGATCACTAATTGGAGATGATCAAATTTATAATACTATTGTAACAGCT	Arthropoda	Insecta	Lepidoptera	Noctuidae	Noctuinae	Spodoptera	Spodoptera littoralis	100	1	165
Cluster_543	AACATTATATTTTATTTTTGGAATTTGAGCAGGTATAGTAGGAACTTCTTTAAGATTACTAATTCGAGCTGAATTAGGTAATCCAGGATCTTTAATTGGAGATGATCAAATTTATAACACTATTGTAACAGCT	Arthropoda	Insecta	Lepidoptera	Noctuidae	Noctuinae	Franclemontia	Franclemontia interrogans	98.5	1	141							141
Cluster_623	AACATTATATTTTATTTTAGGTATATGAGCCGGAATATTAGGAACATCACTTAGATGAATCATTCGAATTGAATTAGGTATACCAGGGTCATTTATTGGAGATGATCAAACATATAATGTAGTAGTTACTGCA	Arthropoda	Insecta	Hemiptera	Miridae	Mirinae	Creontiades	Creontiades pacificus	100	1	109
Cluster_692	AATACTTTATTTTATTTTTGGTATGTGATCTGGAATTATTGGTTTATCTTTAAGAATAATTATTCGATTAGAATTAGGATGTCCAGGTTCTTTAATTGGAAATGATCAAATTTATAATTCTATTGTTACTACA	Arthropoda	Insecta	Hymenoptera	Perilampidae	Perilampinae	Perilampus	Perilampus sp.	97.73	1	86																																				86
Cluster_723	GACATTATATTTTCTTTTTGGAAGTTGAGCTGGGATAGTTGGAACATCATTAAGGTTACTAATTCGAGCTGAATTAGGAAACCCTGGATCTTTAATTGGTGATGATCAAATTTATAATGTAATTGTTACAGCC	Arthropoda	Insecta	Lepidoptera				Lepidoptera	97	1	77																		77
Cluster_867	AACATTATATTTTATTTTTGGAATTTGAGCAGGAATAGTAGGAACTTCATTAAGATTACTAATTCGAGCAGAATTAGGTACCCCCGGATCTTTAATTGGAGATGATCAAATTTATAATACTATTGTCACAGCT	Arthropoda	Insecta	Lepidoptera	Noctuidae		Trisuloides	Trisuloides sp.	99.25	1	57
Cluster_1453	AACATTATATTTTATTTTTGGAATTTGAAGAGGAATAGTAGGAACCTCATTAAGATTATTAATTCGAGCTGAATTAGGAACTCCAGGATCTTTAATTGGAGATGATCAAATTTATAATACTATTGTAACAGCT	Arthropoda	Insecta	Lepidoptera	Noctuidae	Noctuinae	Ebertidia	Ebertidia haderonides	97.74	1	57																						57
Cluster_1010	AACTTTATATTTTATTTTCGGTATTTGAGCAGGAATAGTAGGAACTTCATTAAGATTATTAATTCGAGCTGAATTAGGAAATCCAGGATCTTTAATTGGTGATGATCAAATTTATAATACTATTGTTACAGCT	Arthropoda	Insecta	Lepidoptera	Erebidae	Erebinae	Sympis	Sympis rufibasis	98.5	1	52
Cluster_995	AACCTTATACTTTATTTTTGGTATTTGATCTGGATTAGTAGGTACAAGATTAAGTTTATTAATTCGAGCTGAACTAGGTCAACCAGGTTCTTTAATTGGTGATGATCAAATTTATAATGTAATTGTAACAGCT	Arthropoda	Insecta	Neuroptera	Chrysopidae	Chrysopinae	Chrysoperla	Chrysoperla sp	97.85	1	47								47
Cluster_1323	AACATTATATTTTATTTTTGGAATTTGAGCAGGAATAGTAGGAACTTCATTAAGATTATTAATTCGAGCTGAATTAGGAAATCCAGGATCTTTAATTGGAGATGATCAAATTTATAATACTATTGTCACAGCT	Arthropoda	Insecta	Lepidoptera				Lepidoptera	100	1	42
Cluster_1303	TACATTATATTTTATTTTCGGTTCATGGGCAGGAATAGTAGGAACTTCCCTCAGTCTACTAATTCGAGCTGAACTCGGAAATCCAGGATCACTAATTGGTGACGATCAAATCTATAATGTAATTGTTACAGCT	Arthropoda	Insecta	Coleoptera	Staphylinidae	Staphylininae	Philonthus	Philonthus discoideus	97.74	1	36
Cluster_1415	CACTCTATATTTTATATTTGTTGCATGAGCAGGATCAGTAGGAACATCAATAAGAATAATCATCCAAGCAGAACTAGGACAACCAGGATCAATAATTGGAGATGATCAAATTTATAATGTAATCATTATAGCA	Arthropoda	Insecta	Orthoptera	Acrididae	Oedipodinae	Oedaleus	Oedaleus sp.	97.6	1	32
Cluster_1382	GACTTTATATTTTATATTTGGAGCATGAGCAGGAATAATAGGAACATCAATAAGAATAATCATCCGAGCAGAACTAGGAGAACCAGGATCAATAATTGGAGATGATCAAATTTATAATGTAATCATTACAGCA	Arthropoda	Insecta	Orthoptera	Acrididae	Oedipodinae	Oedaleus	Oedaleus decorus	97.66	1	30
Cluster_1531	AATTTTATATTTCATCTTTGGGTTTTGATCAGGAATAGTAGGAACTTCTTTAAGAATAATCATTCGAATAGAATTAGGACAACCTGGATTTTTTATTGGTGATGATCAAACATATATTGTTATTGTTACAGCA	Arthropoda	Insecta	Orthoptera	Gryllidae	Oecanthinae	Oecanthus	Oecanthus pellucens	97.74	1	27
Cluster_1669	TACTTTATATTTTATTTTTGGAATTTGAGCAGGAATAGTAGGAACTTCATTAAGATTATTAATTCGTGCAGAATTAGGAACCCCCGGATCTTTAATTGGAGATGACCAAATTTATAATACTATTGTAACAGCT	Arthropoda	Insecta	Lepidoptera	Erebidae	Hypeninae	Hypena	Hypena holophaea	100	1	26
Cluster_1913	CACTTTATATTTTATTTTTGGAATTTGAGCTGGTATAGTTGGAACTTCTTTAAGATTACTAATTCGAGCTGAATTAGGAACCCCTGGATCTTTAATTGGAGATGATCAAATTTATAATACTATTGTAACAGCT	Arthropoda	Insecta	Lepidoptera	Noctuidae	Noctuinae	Leucania	Leucania commoides	100	1	20																																20
Cluster_1495	GACATTATATTTTATTTTTGGAATTTGAGCAGGAATGGTTGGAACTTCTTTAAGTTTATTAATTCGAGCTGAATTAGGTAATCCTGGATCATTAATTGGTGATGATCAAATTTATAATACTATTGTTACAGCA	Arthropoda	Insecta	Lepidoptera	Noctuidae		Deltote	Deltote sp	98.47	1	20
Cluster_1831	AACTTTGTATTTTATTTTAGGTATATGAGCCGGAATATTAGGAACATCACTTAGATGAATCATCCGAATTGAATTAGGTATGCCAGGGTCATTTATTGGAGATGATCAAACATATAACGTAGTAGTTACTGCA	Arthropoda	Insecta	Hemiptera	Miridae	Mirinae	Creontiades	Creontiades pallidus	97.73	1	19																																19
Cluster_1775	AACTTTATATTTTATTTTTGGAATTTGATCTGGATTAGTAGGTACAAGTTTAAGTTTATTAATTCGAGCTGAACTAGGTCAACCAGGATCATTAATTGGTGATGATCAAATTTATAATGTAATTGTTACTGCT	Arthropoda	Insecta	Neuroptera	Chrysopidae	Chrysopinae	Plesiochrysa	Plesiochrysa atalotis	99.25	1	18										18
Cluster_2738	AACATTATATTTTATTTTTGGAATTTGAAGAGGAATAGTCGGAACTTCTTTAAGTTTATTAATTCGAGCTGAATTAGGAACTCCAGGATCTTTAATTGGAGATGATCAAATTTATAATACTATTGTAACAGCT	Arthropoda	Insecta	Lepidoptera	Noctuidae		Spodoptera	Spodoptera sp.	97.74	1	18																						18
Cluster_1633	AACATTATATTTTATTTTTGGTATTTGAGCAGGAATAGTAGGAACTTCTTTAAGTTTATTAATTCGAGCAGAATTAGGAAATCCTGGATCTTTAATTGGAGATGATCAAATTTATAATACAATTGTTACTGCA	Arthropoda	Insecta	Lepidoptera	Erebidae	Erebinae	Pericyma	Pericyma sp.	100	1	16						16
Cluster_2311	TACACTGTATTTTATATTCGGGGCATGAGCTGGAATAGTAGGAACATCAATAAGAATAATTATTCGAGCTGAATTAGGTCAACCAGGAACAATAATTAACGATGATCAAGTATATAATGTAATCATTACAGCA	Arthropoda	Insecta	Orthoptera	Acrididae	Oedipodinae	Locusta	Locusta migratoria	100	1	16																													16
Cluster_2150	AACTTAATATTTTATATTTGGAGCATGAGCAGGAATAGTAGGAACATCAATAAGAATAATCATCCGAGCAGAACTGGACAACCAGGATCAATAATTGGAGATGATCAAATTTATAATGTAATCATTACAGCA	Arthropoda	Insecta	Orthoptera	Acrididae	Oedipodinae	Oedaleus	Oedaleus decorus	98.43	1	15
Cluster_1703	AACTCTATACTTCGTATTCGGAGCCTGATCAGGAATGGTTGGAACATCCCTAAGAATACTAATCCGAACAGAACTTGGACAACCAGGATCCCTAATTGGAGACGACCAAATTTATAACGTTATCGTTACAGCC	Arthropoda	Insecta	Blattodea	Termitidae	Macrotermitinae	Odontotermes	Odontotermes sp.	100	1	13																										13
Cluster_2215	TACTTTATATTTTATTTTTGGTATTTGAGCAGGAATAGTAGGAACATCTTTAAGTCTTTTAATTCGAGCTGAATTAGGAAATCCTGGCTCTTTAATTGGAGATGATCAAATTTATAATACTATTGTTACAGCT	Arthropoda	Insecta	Lepidoptera	Nolidae	Chloephorinae	Lophocrama	Lophocrama phoennicochlora	100	1	13
Cluster_2177	AACTTTATATTTTATTTTTGGTATTTGAGCTGGAATAGTTGGAACTTCTTTAAGTTTACTAATTCGAGCAGAATTAGGAAATCCTGGATCTTTAATTGGAGATGATCAAATTTATAATACTATTGTAACAGCT	Arthropoda	Insecta	Lepidoptera	Crambidae	Crambinae	Coniesta	Coniesta ignefusalis	100	1	12																				12
Cluster_3413	TACTTTATATTTTATATTCGGAGCGTGAGCTGGAATAGTAGGAACATCAATAAGAATAATTATTCGTGCAGAATTAGGTCAACCAGGATCAATAATTGGAGATGATCAAATTTACAATGTTATTATTACAGCA	Arthropoda	Insecta	Orthoptera	Acrididae	Oedipodinae	Trilophidia	Trilophidia conturbata	97.74	1	12
Cluster_2165	AACATTATATTTTATTTTTGGTATTTGAGCAGGAATAGTAGGTACTTCATTAAGTTTATTAATTCGAGCTGAATTAGGAAATCCAGGATCATTAATTGGAGATGATCAAATTTATAATACTATTGTTACTGCC	Arthropoda	Insecta	Lepidoptera	Gelechiidae		Stegasta	Stegasta sp.	97.74	1	10
Cluster_1312	AACATTATATTTCATTTTTGGAGCTTGAGCTGGTATAGTAGGCACATCACTAAGAATTTTAATCCGAACAGAACTAGGACAACCAGGTTATTTAATTGGAGATGATCAAACTTGTTAATAATGTTATTGTAACCGCA	Arthropoda	Insecta	Orthoptera	Gryllidae	Gryllinae	Gryllus	Gryllus bimaculatus	97.08	1	10
Cluster_1593	TACTTTATATTTTATTTTTGGTATTTGAGCAGGAATAGTAGGAACATCCTTAAGATTATTAATTCGAGCAGAATTAGGTACCCCCGGATCTTTAATTGGTGATGATCAAATTTATAACACTATTGTAACAGCT	Arthropoda	Insecta	Lepidoptera	Noctuidae	Plusiinae	Chrysodeixis	Chrysodeixis acuta	100	1	9													9
Cluster_2567	AACTCTTTATTTTATTTTAGGTATATGAGCCGGAATATTAGGAACATCACTTAGATGAATCATTCGAATTGAATTAGGTATGCCAGGATCATTTATTGGAGATGATCAAACATATAACGTAGTAGTTACTGCA	Arthropoda	Insecta	Hemiptera	Miridae	Mirinae	Creontiades	Creontiades pallidus	98.41	1	9
Cluster_3679	AACATTATATTTTATTTTTGGAATTTGAGCAGGTATAGTAGGAACATCATTAAGATTATTAATTCGAGCTGAATTAGGTAACCCAGGATCATTAATTGGAGATGACCAAATTTATAATACTATTGTAACAGCT	Arthropoda	Insecta	Lepidoptera				Lepidoptera	97.74	1	9								9
Cluster_3304	AACTTTATATTTTATTTTTGGAATTTGAGCTGGAATAGTAGGAACTTCATTAAGTTTATTAATTCGAGCTGAATTAGGTAATCCTGGTTCATTAATTGGAGATGATCAAATTTATAATACTATTGTAACAGCC	Arthropoda	Insecta	Lepidoptera				Lepidoptera	97.74	1	8					8
Cluster_4279	AACATTATATTTTATTTTTGGTATTTGAGCAGGAATAGTAGGAACATCTTTAAGTTTACTAATTCGAGCAGAATTAGGTAATCCAGGATCTTTAATTGGTGACGATCAAATTTATAATACTATTGTTACTGCC	Arthropoda	Insecta	Lepidoptera				Lepidoptera	97	1	7
Cluster_1213	AACTTTATACTTTATTTTTGGTATTTGAGCAGGTATAGTAGGAACTTCTTTAAGTTTATTAATTCGAGCAGAATTAGGAAATCCAGGATCATTAATTGGAGATGATCAAATTTATAATACTATTGTAACAGCT	Arthropoda	Insecta	Lepidoptera	Erebidae	Erebinae	Bastilla	Bastilla angularis	100	1	7						7
Cluster_2414	AACATTATATTTTATTTTTGGTATTTGAGCAGGTATAGTAGGAACATCTTTAAGTTTATTAATTCGAGCAGAATTAGGAAATCCGGGATCTTTAATTGGAGATGATCAAATTTATAATACTATTGTTACAGCT	Arthropoda	Insecta	Lepidoptera	Erebidae	Erebinae	Polydesma	Polydesma umbricola	100	1	7
Cluster_2715	AACATTATATTTTATTTTTGGAATTTGAGCAGGAATAGTTGGAACATCATTAAGATTATTAATTCGAGCTGAATTAGGAAATCCTGGATCTTTAATTGGAGATGATCAAATTTATAATACTATTGTTACAG	Arthropoda	Insecta	Lepidoptera	Geometridae	Sterrhinae	Scopula	Scopula adelpharia	100	1	7													7
Cluster_2454	TACATTATATTTTATTTTCGGAATTTGAGCAGGAATAGTAGGAACTTCACTTAGTTTATTAATTCGAACTGAATTAGGTAATCCAGGATCTTTAATTGGAGATGATCAAATTTATAATACAATTGTTACAGCT	Arthropoda	Insecta	Lepidoptera	Nymphalidae	Nymphalinae	Vanessa	Vanessa cardui	100	1	7
Cluster_3758	AACTTTATATTTTATTTTTGGTATTTGAGCAGGAATAGTAGGAACTTCATTAAGATTATTAATTCGAGCAGAATTAGGTAATCCTGGATCCTTAATTGGGGATGATCAAATTTATAATTCTATTGTAACTTCA	Arthropoda	Insecta	Lepidoptera	Geometridae		Ortaliella	Ortaliella palaestinensis	97	1	6
Cluster_679	AACTTTATATTTTATTTTTGGAATTTGAAGAGGAATAGTAGGAACATCTTTAAGTCTATTAATTCGAGCAGAATTAGGAAATCCTGGATCATTAATTGGAGATGATCAAATTTATAATACAATTGTAACAGCT	Arthropoda	Insecta	Lepidoptera	Crambidae	Pyraustinae	Pyrausta	Pyrausta sp.	100	1	6																																	6
Cluster_3245	AACATTATATTTTATTTTTGGAATTTGAGCAGGAATAGTAGGAACTTCTTTAAGTTTATTAATTCGAGCAGAATTAGGTAATCCTGGATCTTTAATTGGAGATGATCAAATTTATAATACTATTGTAACTGCA	Arthropoda	Insecta	Lepidoptera	Geometridae	Ennominae	Thysanopyga	Thysanopyga cermala	99.24	1	6																							6
Cluster_2577	AACTTTATATTTTATTTTTGGAATTTGAGCAGGAATAGTAGGAACATCCTTAAGACTTTTAATTCGAGCTGAATTAGGTAATCCAGGCTCTTTAATTGGTGATGATCAAATTTATAATACTATTGTTACAGCT	Arthropoda	Insecta	Lepidoptera	Nolidae		Maurilia	Maurilia sp.	97.74	1	6
Cluster_3359	TACATTATACTTTATATTTGGAGCATGAGCTGGAATAGTTGGAACATCAATAAGAATAATTATCCGTGCAGAACTTGGACAACCAGGATCACTTATTGGAGATAATCAAATCTATAATGTAATTATTATGGCA	Arthropoda	Insecta	Orthoptera	Acrididae	Gomphocerinae	Stenohippus	Stenohippus maculifemur	97.64	1	6
Cluster_4359	AACTTTATATTTTATTTTTGGAATTTGAGCAGGTATAGTAGGAACTTCTTTAAGTTTATTAATTCGAGCAGAACTAGGAAATCCTGGATCATTAATTGGTGATGATCAAATTTATAATACTATTGTTACGGCC	Arthropoda	Insecta	Lepidoptera	Erebidae	Erebinae	Sphingomorpha	Sphingomorpha chlorea	99.22	1	4																																					4
Cluster_3602	AACTTTATATTTGGAGCATGAGCTGGAATAGTTGGAACATCAATAAGAATAATTATCCGTGCAGAACTTGGTCAACCAGGATCACTTATTGGAGATGATCAAATCTATAATGTAATTATTACAGCA	Arthropoda	Insecta	Orthoptera	Acrididae	Gomphocerinae	Stenohippus	Stenohippus maculifemur	99.2	1	4
Cluster_3309	AACTTTATATTTTATTTTTGGTATTTGAGCAGGAATAGTAGGAACTTCATTAAGATTATTAATTCGAGCTGAATTAGGAACTCCTGGATCCTTAATTGGAGATGATCAAATTTATAATACTATTGTTACAGCT	Arthropoda	Insecta	Lepidoptera	Noctuidae		Ectopatria	Ectopatria sp.	100	1	4
Cluster_4573	TACTTTATATTTTATATTCGGAGCGTGAGCCGGAATAGTAGGAACATCAATAAGAATAATTATTCGTGCAGAATTAGGTCAACCAGGATCAATAATTGGAGATGATCAAATTTATAATGTTATTATTACAGCA	Arthropoda	Insecta	Orthoptera	Acrididae	Oedipodinae	Trilophidia	Trilophidia conturbata	98.5	1	4
Cluster_3622	AACATTATATTTTATTTTTGGAATTTGATCGGGAATAGTAGGAACATCTTTAAGATTATTAATTCGAGCCGAATTAGGTAATCCTGGATCTTTAATTGGAGATGATCAAATTTATAATACTATTGTTACTG	Arthropoda	Insecta	Lepidoptera	Erebidae	Aganainae	Asota	Asota heliconia	98.45	1	4																																				4
Cluster_5301	AACATTATATTTTATTTTTGGTATTTGAGCAGGTATAGTAGGAACTTCATTAAGATTATTAATTCGAGCAGAATTAGGAAACCCCGGATCTTTAATTGGAGATGATCAAATTTATAATACTATTGTTACAGCT	Arthropoda	Insecta	Lepidoptera	Erebidae	Arctiinae	Psilopleura	Psilopleura vittata	99.25	1	3																															3
Cluster_4393	AATTTTATATTTCATCTTTGGATTTTGATCAGGAATAGTAGGAACTTCTTTAAGAATAATTATTCGAATAGAATTAGGACAACCTGGATTTTTTATTGGTGATGATCAAACATATAATGTTATTGTTACTGCG	Arthropoda	Insecta	Orthoptera	Gryllidae	Oecanthinae	Oecanthus	Oecanthus pellucens	99.21	1	3
Cluster_1978	AACTCTATATTTCATTTTTGGAGCTTGAGCTGGAATAGTAGGTACATCACTAAGAATTTTAATCCGAACAGAATTAGGACAATCAGGCTATTTAATTGGAGATGATCAAACTTATAATGTTATCGTAACCGCA	Arthropoda	Insecta	Orthoptera	Gryllidae	Gryllinae	Gryllus	Gryllus campestris	97.74	1	3
[truncated: 54 more columns]

## Sheet: Database Bird fecals
#clusters	seed_sequences	blast_tax1	Class	Orders	Families	Sub-families	Genus	Species	Blast identity (%)	Total number of positive samples	Total number of reads	ASOW01824	ASOW01825	ASOW01826	ASOW01827	ASOW01828	ASOW01829	ASOW01830	ASOW01831	ASOW01832	ASOW01833	ASOW01834	ASOW01835	ASOW01836	ASOW01837	ASOW01838	ASOW01839	ASOW01840	ASOW01841	ASOW01842	ASOW01843	ASOW01844	ASOW01845	ASOW01846	ASOW01847	ASOW01848	ASOW01849	ASOW01850	ASOW01851	ASOW01852	ASOW01853	ASOW01854	ASOW01855	ASOW01856	ASOW01857	ASOW01858	ASOW01859	ASOW01860	ASOW01861
Cluster_68	AACTTTGTATTTTGTGTTTGGTGCTTGATCGGGGATGGTTGGGACATCCTTAAGTTTGTTGATTCGAGCCGAATTAGGGCAACCTGGGGCTTTGATTGGGGATGATCAAATTTATAATGTAATTGTAACGGCA	Arthropoda	Insecta	Dermaptera	Forficulidae	Forficulinae	Forficula	Forficula senegalensis	100	5	7159		1276						589		3534					263					1497
Cluster_57	AACATTATATTTTATTTTTGGAATTTGAGCAGGAATAGTAGGAACTTCTTTAAGTTTATTAATTCGAGCTGAATTAGGTAATCCTGGATCTTTAATTGGAGATGATCAAATTTATAATACTATTGTTACAGCT	Arthropoda	Insecta	Lepidoptera	Noctuidae	Heliothinae	Heliocheilus	Heliocheilus albipunctella	100	2	370
Cluster_175	AACTTTATATTTTATTTTTGGAATTTGAGCAGGTATAGTTGGAACTTCTTTAAGTTTATTAATTCGAGCAGAACTAGGAAATCCTGGATCATTAATTGGTGATGATCAAATTTATAATACTATTGTTACAGCA	Arthropoda	Insecta	Lepidoptera	Erebidae	Erebinae	Sphingomorpha	Sphingomorpha chlorea	100	2	1094
Cluster_205	AATTTTATATTTTATTTTAGCAATTTGAGCAGGAATAATTGGTTCTTCTATAAGAATACTAATTCGATTAGAATTAGGAACATGTAATTCTTTAATTTTAAATGATCAAATTTATAATTCTATTATTACAAGA	Arthropoda	Insecta	Hymenoptera	Formicidae		Pachycondyla	Pachycondyla sp.	100	2	628
Cluster_321	AACATTATATTTTATTTTTGGTATTTGAGCAGGAATATTAGGTACATCCTTAAGATTATTAATTCGTACAGAATTAGGTAATCCAGGATCATTAATTGGTGATGATCAAATTTACAATACTATTGTAACAGCT	Arthropoda	Insecta	Lepidoptera	Hesperiidae	Hesperiinae	Pelopidas	Pelopidas mathias	100	2	282								181
Cluster_71	AACATTATATTTTATTTTTGGAATTTGAGCTGGAATAGTCGGAACTTCTTTAAGTTTATTAATTCGAGCTGAATTAGGGACTCCAGGATCTTTAATTGGAGATGATCAAATTTATAATACTATTGTAACAGCT	Arthropoda	Insecta	Lepidoptera	Noctuidae	Noctuinae	Spodoptera	Spodoptera cilium	100	1	218
Cluster_1296	AACTTTATATTTCATTTTTGGTATTTGAGCAGGTATAGTTGGAACTTCATTAAGTATATTAATTCGAGCAGAATTAGGAAATCCAGGATCTTTAATTGGAGATGATCAAATTTATAATACTATTGTTACTGCC	Arthropoda	Insecta	Lepidoptera	Erebidae	Scoliopteryginae		Scoliopteryginae sp	100	1	14
Cluster_531	TATATTATATTTTATTTTTGGTATATGATCTGGAATTATTGGTTTATCTTTAAGAATAATTATTCGATTAGAATTAGGATGTCCTGGATCATTAATTGGAAATGATCAAATTTACAATTCAATTGTTACTACT	Arthropoda	Insecta	Hymenoptera	Perilampidae	Perilampinae	Perilampus	Perilampus sp.	100	1	103
Cluster_142	AACATTATATTTTATTTTTGGAATTTGAGCAGGGATAGTAGGAACTTCATTAAGATTATTAATTCGAGCAGAATTAGGAACCCCCGGATCTTTAATTGGAGATGACCAAATTTATAATACTATTGTTACAGCC	Arthropoda	Insecta	Lepidoptera				Lepidoptera	98.48	1	1777
Cluster_326	AACTTTATATTTTATATTCGGAATATGGGCAGGTATAGTAGGATCCGCAATAAGTCTAATCATTCGAATTGAATTAGGACAACCAGGAAGATTCATCGGTGATGATCAAATTTATAATGTAGTAGTAACAGCT	Arthropoda	Insecta	Hemiptera	Pentatomidae	Pentatominae	Carbula	Carbula sp.	97.74	1	312																																	312
Cluster_428	AACCTTATATTTTATTTTTGGAGCTTGATCAGGTATAGTAGGTACTTCTTTAAGTATCCTTATTCGTGCAGAACTAGGACACGCTGGATCTTTAATTGGAGACGATCAAATTTATAATGTTATCGTAACAGCT	Arthropoda	Insecta	Diptera	Chironomidae	Orthocladiinae	Bryophaenocladius	Bryophaenocladius sp.	100	1	206
Cluster_555	AACTTTATATTTTCTCTTCGGAGCCTGAGCAGGTATGCTAGGGACATCGTTAAGATTACTAATCCGAGCCGAACTAGGTAATCCGGGTTCTTTAATTGGTAACGATCAAATCTACAATGTCATTGTTACTGCA	Arthropoda	Insecta	Coleoptera	Elateridae			Elateridae	98.5	1	141		141
Cluster_1000	GATTTTATATTTTATTTTTGGTATATGATCTGGAATAATTGGATCTTCTATAAGATTAATTATTCGATTAGAATTAGGAAATCCAGGATCTTTAATTAATAATGATCAAATTTATAATTCTATAATTACAATA	Arthropoda	Insecta	Hymenoptera	Ichneumonidae	Ichneumoninae	Pristomerus	Pristomerus pallidus	100	1	38
[truncated: 42 more columns]
